# Supplementary material for: Transcriptional Start Site Coverage Analysis in Plasma Cell-Free DNA Reveals Disease Severity and Tissue Specificity of COVID-19 Patients
Source: Front Genet. 2021 May 28;12:663098. doi: 10.3389/fgene.2021.663098 (PMC8194351; doi:10.3389/fgene.2021.663098)
Supplement: Supplementary Table 1 — Genes with significantly different TSS coverage profiles in severe COVID-19 patient compared with mild patient. [file Table_1.xlsx]

## Sheet: Sheet1
Supplementary Table 1. Genes with significantly different TSS coverage profiles in severe COVID-19 patient compared with mild patient.
HN sample set		WH sample set
High coverage, low expression gene	Low coverage, high expression gene	High coverage, low expression gene	Low coverage, high expression gene
SPSB1	RP13-614K11.1	LOC100288069	FAM87B
TARDBP	CORT	HES4	NOC2L
ANGPTL7	SRM	RNF223	MIR200B
AADACL4	RNU5E-1	TTLL10	MIR429
AADACL3	PRAMEF2	ATAD3C	MRPL20
PRAMEF13	CROCC	CDK11B	MMP23A
PRAMEF20	PADI4	SLC35E2B	GNB1
FHAD1	EMC1	SLC35E2	MEGF6
CELA2B	MRTO4	MMEL1	LRRC47
SLC25A34	MIR6127	ARHGEF16	RPL22
EPHA2	MIR4419A	TNFRSF25	RNF207
FBXO42	SRRM1	TAS1R1	NOL9
ATP13A2	TRIM63	VAMP3	THAP3
MIR3972	SH3BGRL3	ENO1-AS1	TNFRSF9
PADI6	GPATCH3	SLC25A33	CA6
ACTL8	SNORD99	NMNAT1	SLC2A5
TAS1R2	RP11-439L8.4	CASZ1	APITD1-CORT
AKR7L	YARS	ANGPTL7	MIIP
AKR7A3	KIAA0319L	DRAXIN	PRAMEF9
PLA2G5	MIR4255	AGTRAP	PRAMEF21
PLA2G2F	MIR3659	NPPB	C1orf195
PLA2G2C	GJA9	SNORA59A	EMC1
UBXN10	EDN2	C1orf158	MRTO4
LINC01141	TMEM53	PRAMEF13	MINOS1-NBL1
MUL1	PTCH2	TMEM51-AS1	FAM43B
PINK1	C1orf185	FHAD1	CDA
LUZP1	MIR761	AGMAT	FUCA1
MIR378F	CC2D1B	TMEM82	NIPAL3
IFNLR1	CPT2	ARHGEF19	MIR4425
RP11-10N16.2	SLC25A3P1	FBXO42	RHD
LOC100506985	SSBP3-AS1	SPATA21	TMEM50A
NCMAP	DAB1	MST1P2	GPR3
LOC646471	TACSTD2	FAM231A	EYA3
ZNF593	RAVER2	CROCC	RCC1
LOC644961	GADD45A	PADI3	SNORA73A
OPRD1	C1orf173	AKR7L	RAB42
MECR	SNORD45B	TMCO4	MECR
SNORD85	IFI44	RNF186	SERINC2
FABP3	GBP3	KIF17	CSMD2
TMEM39B	GLMN	HP1BP3	GJB3
KPNA6	ALG14	EIF4G3	SMIM12
HDAC1	DPYD-AS1	MIR4418	DLGAP3
TMEM54	C1orf194	ZBTB40	ZMYM6
MIR552	RP5-1074L1.1	C1QA	C1orf216
ADPRHL2	CTTNBP2NL	MDS2	MRPS15
LSM10	ZNF697	RPL11	RP11-214L19.1
MEAF6	RNVU1-5	GRHL3	BMP8A
RSPO1	FCGR1B	ARID1A	PPIEL
C1orf122	RNVU1-14	MAP3K6	HPCAL4
KIAA0754	PPIAL4G	SNORD99	CAP1
OXCT2	HIST2H2AC	MATN1	ZNF684
ZFP69	ECM1	NKAIN1	HIVEP3
CTPS1	LINC00568	PTP4A2	PPIH
GUCA2B	SETDB1	EIF3I	MED8
RIMKLA	ZNF687	ZBTB8B	SZT2
LOC100129924	SELENBP1	RP5-1007G16.1	CCDC24
ZNF691	LCE1D	GJB4	C1orf228
MIR6734	S100A4	AGO3	RNU5F-1
PTPRF	THBS3	COL8A2	SNORD38B
ERI3-IT1	RUSC1-AS1	SH3D21	TCTEX1D4
SNORD38B	MIR555	OSCP1	TMEM69
TMEM69	SCARNA4	LINC01137	C1orf185
IPP	MRPL24	MIR6732	CC2D1B
LRRC41	PRCC	MIR5581	MRPL37
CYP4A22	ETV3L	RSPO1	SSBP3
FAF1	KIRREL	COL9A2	PARS2
GPX7	CD1A	ZFP69	TTC22
MIR1273F	OR6P1	RIMS3	BSND
MIR5095	OR6K2	MIR30E	PPAP2B
C1orf177	C1orf204	SLFNL1-AS1	C1orf168
BSND	LINC01133	EDN2	IL12RB2
PRKAA2	ITLN2	ERMAP	LHX8
C1orf168	TOMM40L	FAM183A	RPF1
MYSM1	UAP1	SNORD55	LPAR3
HSD52	ADCY10	TOE1	MCOLN2
MIR3116-2	LINC00970	GPBP1L1	C1orf52
DOCK7	METTL11B	PIK3R3	RP4-544H6.2
DLEU2L	FMO3	LRRC41	PKN2
CACHD1	SNORD47	LOC729041	GBP1
C1orf141	SNORD76	MKNK1-AS1	LOC729930
IL23R	C1orf220	CYP4B1	GBP6
ZRANB2-AS1	FLJ23867	CYP4Z2P	FLJ27354
PTGER3	LAMC1	CYP4A11	KIAA1107
NEGR1-IT1	MIR181A1	STIL	GFI1
RABGGTB	ELF3	CMPK1	SNORD21
ST6GALNAC3	UBE2T	FOXE3	AMY2A
USP33	MYOG	AGBL4	VAV3-AS1
MIR7856	DSTYK	CDKN2C	SPATA42
GBP1	LEMD1	MIR6500	C1orf194
GBP5	CD55	MIR761	KIAA1324
EPHX4	CD34	ZYG11B	STRIP1
BTBD8	CAMK1G	MIR1273G	KCNA10
MTF2	MIR3122	SLC25A3P1	CHI3L2
ABCD3	FLVCR1-AS1	HSPB11	LOC643441
MIR378G	LINC00538	LDLRAD1	RSBN1
LPPR5	GPATCH2	TMEM61	PTPN22
HIAT1	AURKAPS1	PRKAA2	NRAS
RP11-84O12.4	PYCR2	TACSTD2	TSHB
EXTL2	ZNF678	C1orf87	FAM46C
RNPC3	HIST3H2BB	MIR101-1	RP11-640M9.1
CELSR2	MIR4753	LRRC7	FCGR1B
GSTM5	CHRM3-AS1	NEGR1	FAM72B
KCNC4-AS1	OR2B11	C1orf173	ANKRD35
ATP5F1	OR2T10	MSH4	TXNIP
LOC643355	C2orf44	ST6GALNAC3	NBPF10
LRIG2	PTRHD1	LPHN2	PDIA3P1
MIR320B1	MIR1301	MCOLN3	FMO5
MAN1A2	KHK	DDAH1	RNVU1-9
GDAP2	PLB1	MIR7856	HIST2H2BF
WDR3	TTC27	GBP7	HIST2H4A
WARS2	SULT6B1	LRRC8B	HIST2H2AA3
HSD3B1	OXER1	C1orf146	HIST2H2BC
RNVU1-17	SRBD1	EVI5	HIST2H2BE
NUDT17	EPAS1	MTF2	HIST2H2AC
NBPF13P	FSHR	LOC100131564	BOLA1
HIST2H2AB	RAB1A	DR1	PLEKHO1
CA14	AC007392.3	FNBP1L	SEMA6C
ADAMTSL4	SNRPG	MIR760	SCNM1
ADAMTSL4-AS1	NAT8	LINC01057	SELENBP1
CTSS	DGUOK-AS1	SLC44A3	PSMB4
CERS2	WBP1	TMEM56-RWDD3	SPRR4
PIP5K1A	HK2	PTBP2	SPRR3
PSMB4	AC012494.1	MIR137	S100A12
SNX27	RNF103-CHMP3	RP5-896L10.1	S100A8
LOC100132111	TEX37	LPPR4	MIR190B
S100A10	ANKRD36BP2	OLFM3	UBE2Q1
NBPF18P	LINC00342	AMY1C	CHRNB2
HRNR	ASTL	AMY1B	GBA
FLG	LMAN2L	HENMT1	SCAMP3
LCE3E	LINC01125	CELSR2	RUSC1-AS1
KPRP	CNGA3	PROK1	RIT1
SPRR2E	AC016738.3	ADORA3	KIAA0907
PRR9	RPL31	RAP1A	ARHGEF2
S100A16	CNOT11	SLC16A1	SMG5
KRTCAP2	TMEM182	AP4B1	TMEM79
RHBG	SULT1C2	MAB21L3	TSACC
C1orf61	TMEM87B	CD2	TTC24
TTC24	MED15P9	SPAG17	CD1D
LRRC71	POTEE	SRGAP2C	IFI16
CD1C	MIR5590	HFE2	PIGM
LOC100131825	UBXN4	NBPF13P	ATP1A2
OR10J5	LRP1B	GJA8	CD84
KCNJ10	ARHGAP15	GPR89B	SLAMF1
CD48	PABPC1P2	MIR6077-2	UFC1
FCER1G	AC104777.2	LINC01138	SDHC
FAM78B	RBM43	SV2A	FCGR3B
SELP	SLC4A10	CA14	FCRLA
C1orf112	FIGN	C1orf54	DDR2
SCYL3	AC010127.3	MIR6878	DUSP27
TNFSF4	SCN7A	CTSK	LINC01142
GAS5-AS1	DLX1	SETDB1	MYOC
SNORD81	RBM45	C2CD4D	C1orf105
SNORD77	DFNB59	FLG	SUCO
MRPS14	FRZB	LCE3E	GAS5-AS1
SCARNA3	ORMDL1	LCE2D	SNORD47
RFWD2	DNAH7	LCE2C	SNORD79
LOC730102	AC005235.1	LCE2B	RC3H1
LINC00272	SATB2-AS1	LCE2A	MIR3121
NPL	ORC2	S100A4	RGSL1
ZBTB41	SNORD70	S100A1	RGL1
MIR6739	NBEAL1	SLC27A3	MIR1278
KLHL12	ICOS	MIR5698	MIR4735
FMOD	CRYGC	PYGO2	ATP6V1G3
LINC00628	KANSL1L	EFNA3	RP11-480I12.7
SLC41A1	ERBB4	MIR555	RABIF
MIR6769B	XRCC5	YY1AP1	CHI3L1
IL10	MIR6513	SYT11	SNRPE
CR1L	ASIC4	LAMTOR2	PIK3C2B
MIR205HG	KCNE4	MEF2D	LEMD1-AS1
G0S2	MIR5702	PEAR1	SLC26A9
SYT14	FLJ43879	ARHGEF11	EIF2D
LPGAT1	OR6B2	ETV3	IL19
KCTD3	MIR3133	OR6Y1	PFKFB2
LYPLAL1	AMIGO3	CADM3	RD3
MIR215	ABHD14B	LOC100131825	ESRRG
ENAH	PRKCD	OR10J3	BPNT1
ITPKB	ESRG	CASQ1	FAM177B
PSEN2	ABHD6	ITLN1	MRPL55
WNT9A	PTPRG	APOA2	IBA57-AS1
WNT3A	PRICKLE2-AS2	MIR4654	RNA5S1
MIR3620	CHMP2B	MIR556	MIR7641-2
GALNT2	MIR8060	HSD17B7	RNA5S17
COG2	LNP1	RXRG	RP5-1097F14.3
LINC00582	GPR128	UCK2	SPRTN
DISC2	IMPG2	ILDR2	EGLN1
MIR4427	ZBTB11	MAEL	TSNAX-DISC1
RBM34	MIR548AB	ADCY10	COA6
MIR3123	FLJ22763	MIR1255B2	GGPS1
CHML	TMPRSS7	ATP1B1	LGALS8
RP11-690C23.2	QTRTD1	CCDC181	WDR64
TFB2M	ZNF80	MROH9	MIR4677
VN1R5	TUSC7	FASLG	LCE4A
GCSAML-AS1	CD80	CENPL	OR1C1
OR2L2	NDUFB4	KIAA0040	OR2L5
ATP6V1C2	GTF2E1	RASAL2	OR2T1
MIR4429	CSTA	RALGPS2	OR14I1
MIR548S	SNX4	TOR1AIP1	SH3BP5L
RDH14	TXNRD3NB	OCLM	RPS7
NT5C1B	PIK3R4	PDC	MIR7515
WDR35	EPHB1	PLA2G4A	MYCNOS
APOB	HLTF	CFHR5	TTC32
DNAJC27-AS1	MBNL1-AS1	IGFN1	GDF7
ABHD1	WDR49	PKP1	ITSN2
DNAJC5G	SLC2A2	LAD1	OTOF
AC109828.1	OPA1-AS1	TIMM17A	PREB
GTF3C2	AC090505.6	RNPEP	TRIM54
KRTCAP3	MIR4797	GPR37L1	SNX17
ZNF512	LINC00606	PCAT6	ZNF512
MIR4263	TPRXL	LOC641515	FOSL2
FAM179A	CCDC174	ADORA1	CAPN14
EHD3	CAPN7	ZC3H11A	SLC30A6
XDH	HACL1	GOLT1A	TTC27
MIR4765	NKIRAS1	BLACAT1	MIR4430
MYADML	RBMS3	CDK18	LINC01121
DHX57	CCR8	LOC284578	LINC01119
SOS1	PRSS50	SLC45A3	MIR216B
MAP4K3	PRSS42	SLC41A1	LINC01122
SLC8A1-AS1	DCAF16	RAB7B	AC007131.1
EML4	NCAPG	CTSE	PAPOLG
KCNG3	LCORL	MIR6769B	MIR4778
ABCG5	LOC100505912	RASSF5	WDR92
SIX2	DHX15	IL10	MXD1
LINC01118	SEPSECS-AS1	IL20	C2orf42
LINC01119	MIR574	C1orf116	TGFA-IT1
C2orf61	GRXCR1	MIR29B2	AC007040.7
CCDC85A	ATP10D	MIR205	ACTG2
LINC01122	FRYL	SYT14	DGUOK
AC007131.1	TMPRSS11B	KCNH1	INO80B-WBP1
REL	UGT2B28	SNORA16B	CCDC142
COMMD1	AMTN	ATF3	LBX2-AS1
B3GNT2	PPEF2	VASH2	SNAR-H
PELI1	NUP54	PTPN14	LRRTM1
C1D	SHROOM3	SLC30A10	TGOLN2
APLF	LINC00989	MARK1	MRPL35
GFPT1	HNRNPD	CAPN8	FAHD2B
FIGLA	KLHL8	FBXO28	LINC01125
SMYD5	DSPP	MIR320B2	MGAT4A
EGR4	LINC01216	EPHX1	MRPL30
C2orf78	SLC9B2	LEFTY1	RPL31
TLX2	ARHGEF38	MIR6741	MAP4K4
DQX1	GIMD1	PSEN2	SLC9A4
AUP1	C4orf21	SNAP47	LINC01114
KCMF1	MIR367	MIR5008	MIR548AU
TGOLN2	MIR302D	URB2	GCC2
C2orf68	NDST4	SIPA1L2	SH3RF3
SFTPB	CEP170P1	MAP10	PAX8
FOXI3	LINC00616	SLC35F3	EN1
MIR3127	CCRN4L	MIR4671	PTPN4
VWA3B	NPY2R	TARBP1	BIN1
KIAA1211L	RAPGEF2	IRF2BP2	SFT2D3
SLC5A7	LINC01207	LOC731656	AMMECR1L
NPHP1	TMEM192	ERO1LB	MED15P9
BUB1	ANXA10	MIR4428	MZT2B
FBLN7	ADAM29	LINC01139	PTPN18
CHCHD5	VEGFC	CHRM3	CYP4F62P
IL36B	LINC01099	RGS7	CFC1B
DPP10-AS1	HELT	PLD5	RAB3GAP1
MARCO	LRP2BP	HNRNPU-AS1	R3HDM1
PCDP1	ANKRD37	RP11-690C23.2	MIR128-1
MAP3K2	IDUA	OR2B11	TNFAIP6
POLR2D	CDH12	OR2G3	AC009227.2
SAP130	C1QTNF3-AMACR	PER3	FAM133DP
LOC389033	AGXT2	CELF3	CCDC148-AS1
FAR2P1	NUP155	OR2W3	TANK
POTEF	OXCT1-AS1	OR2T8	SCN2A
WTH3DI	LOC100132356	OR2T11	ABCB11
MZT2A	LOC100506639	OR2T27	LRP2
MIR3679	RP11-53O19.1	MIR3124	FASTKD1
AC093391.2	MRPS30	PGBD2	PPIG
TNFAIP6	LOC102467081	ACP1	METTL8
MIR4773-1	MIR582	TMEM18	CIR1
NEB	PAPD4	DCDC2C	SCRN3
AC009227.2	LOC644936	LINC00487	CHN1
FAM133DP	FAM151B	AC011747.4	ATF2
TANC1	RASGRF2	ASAP2	HOXD11
MIR6888	CKMT2-AS1	KCNF1	NUP35
LY75	ZCCHC9	LPIN1	TFPI
AC007750.5	MIR3660	MIR548S	STAT4
SCN3A	CETN3	MIR4262	C2orf66
LOC100506124	FAM81B	MIR3125	RNU6-31P
METTL5	LINC00492	FAM84A	NDUFB3
CDCA7	NUDT12	FAM49A	ALS2
HOXD11	LOC102467213	RDH14	SNORD70
MIR10B	NREP-AS1	NT5C1B	BMPR2
HOXD1	AQPEP	MATN3	CD28
FKBP7	LOC101927190	SDC1	INO80D
MIR1258	RP11-166A12.1	APOB	AC007879.2
MIR3606	LOC102546228	EFR3B	IDH1-AS1
MFSD6	UQCRQ	POMC	TNP1
CCDC150	SAR1B	C2orf16	RUFY4
C2orf66	TXNDC15	SNORD53	ZNF142
PLCL1	PCBD2	RMDN2-AS1	BCS1L
FZD7	CATSPER3	AC016995.3	FAM124B
CARF	PFDN1	PLEKHH2	ITM2C
WDR12	NDUFA2	ABCG5	SNORD82
PARD3B	IK	LRPPRC	LINC00471
SNORA41	MIR3655	LOC101805491	PTMA
PLEKHM3	PCDHA2	ATP6V1E2	PDE6D
TNS1	PCDHA6	SOCS5	DIS3L2
PLCD4	PCDHA10	LINC01118	EFHD1
CCDC108	PCDHB6	LHCGR	INPP5D
ABCB6	PCDHB8	CCDC85A	SCARNA5
MIR4268	PCDHGB3	MIR5192	ARL4C
PAX3	SMIM3	MIR4433B	HES6
MRPL44	ITK	AC007392.3	TWIST2
NYAP2	TLX3	AC078941.1	PRR21
ARMC9	MIR8056	FIGLA	OTOS
C2orf57	DDX41	VAX2	PP14571
PDE6D	FAM153C	TEX261	PPP1R7
ECEL1	LOC101926905	OR7E91P	UQCRC1
CHRNG	KIAA0141	EMX1	NCKIPSD
NEU2	OR2V2	NOTO	IMPDH2
UGT1A9	ERVFRD-1	FBXO41	USP19
AGAP1	LINC01108	PCGF1	UBA7
LOC151174	HIST1H2BC	HTRA2	MIR6872
LOC643387	POM121L2	DOK1	CYB561D2
LINC01107	HIST1H2BL	EVA1A	MANF
MGC16025	HIST1H4J	CTNNA2	RBM15B
MIR4269	HIST1H2BO	LOC1720	IQCF1
LOC150935	ZKSCAN3	TRABD2A	PCBP4
CAPN10-AS1	MAPK14	TCF7L1	ABHD14B
SNED1	MED20	REEP1	LINC00696
DRC1	KLHDC3	MIR4771-2	SEMA3G
PRKAR2A	ZNF318	FOXI3	ITIH1
P4HTM	MUT	TEX37	SPATA12
QARS	CENPQ	LOC654342	PDE12
KLHDC8B	MCM3	ACTR3BP2	FEZF2
BSN-AS2	GSTA2	TEKT4	PRICKLE2-AS3
CAMKV	GSTA3	PROM2	RP11-14D22.5
RBM5	KLHL31	DUSP2	KBTBD8
SEMA3F	KCNQ5-AS1	STARD7-AS1	TMF1
ACY1	RP1-234P15.4	KANSL3	MIR1284
ALAS1	MIR4463	SEMA4C	CHMP2B
TLR9	DOPEY1	ANKRD36	HTR1F
TWF2	SNHG5	INPP4A	C3orf38
MIR135A1	UFL1	KIAA1211L	GABRR3
ITIH3	SIM1	REV1	CPOX
CACNA2D3-AS1	RP1-60O19.1	AFF3	RNU6-26P
SPATA12	WASF1	CHST10	TBC1D23
FAM3D	GPRC6A	RFX8	ALCAM
ADAMTS9	PLN	IL1R1	LINC01215
FAM19A4	MIR588	MIR4772	RETNLB
GXYLT2	MIR548AJ1	TMEM182	FLJ22763
OR5H2	VNN1	LOC285000	CD96
MIR3921	SNORD100	SLC5A7	ZBED2
SENP7	MIR3662	SH3RF3-AS1	CD200R1
ZBTB11-AS1	LINC00271	MIR4265	TUSC7
LINC00636	RP11-12A2.3	LIMS3-LOC440895	NDUFB4
CD47	RP11-439L18.3	LINC01106	HCLS1
RETNLB	C6orf99	ACOXL	PARP15
MIR4445	FNDC1	DPP10-AS1	MYLK-AS1
C3orf52	AIRN	TMEM37	MIR6083
LOC100506621	C6orf118	EPB41L5	MCM2
BOC	LINC00602	TFCP2L1	RUVBL1
MIR4446	PMS2	LOC101927881	LOC90246
MIR568	RPA3	LOC389033	COL6A5
ALG1L	ANKMY2	TUBA3E	MIR6827
PODXL2	AC019117.1	CFC1	EPHB1
KIAA1257	MIR1302-6	AMER3	C3orf72
CNBP	SP8	FAM168B	ZBTB38
RHO	HOXA7	MIR3679	PCOLCE2
KY	HOXA10-AS	CCNT2	PAQR9
PRR23A	ZNRF2P2	AC093391.2	SLC9A9
CLSTN2	LOC100130673	DARS	P2RY13
GRK7	DPY19L1P1	KIF5C	P2RY12
SLC9A9	2021-09-07	AC104777.4	SUCNR1
CPB1	PSMA2	PLA2R1	LINC00881
COMMD2	ZNF138	MIR4785	PTX3
RNF13	ZNF92	GCG	VEPH1
LOC646903	NSUN5	GCA	LINC01100
SELT	PMS2P5	SLC38A11	MIR16-2
LINC00886	CCDC146	GALNT3	LINC01192
LINC00881	MAGI2	SCN9A	ACTRT3
MLF1	AC006145.4	SCN7A	SLC7A14
C3orf80	DBF4	STK39	MIR569
SCARNA7	LOC101409256	METAP1D	LINC01208
LRRC31	RNU6-10P	ITGA6	TBL1XR1
ZMAT3	MIR591	RAPGEF4	RNU6-9
ZNF639	ACN9	CDCA7	SOX2
GNB4	TMEM130	OLA1	KLHL6
FLJ46066	MIR3609	ATP5G3	KLHL24
YEATS2	PILRB	FKBP7	HTR3E
ABCC5-AS1	C7orf61	SESTD1	EIF4G1
HTR3C	ZNHIT1	CWC22	LIPH
EIF2B5	PLOD3	DUSP19	BCL6
ABCF3	LOC100630923	ZNF804A	FLJ42393
SNORD66	LHFPL3-AS1	COL3A1	RP11-699L21.1
CLCN2	LAMB4	ORMDL1	MUC4
KNG1	MDFIC	AC006196.1	TM4SF19
EIF4A2	FEZF1-AS1	HECW2	C3orf43
IL1RAP	CALU	CCDC150	MIR4797
CCDC50	MIR29B1	HSPD1	BDH1
HRASLS	AKR1B10	PLCL1	IQCG
MGC2889	CREB3L2	TMEM237	RPL35A
MIR3137	KLRG2	CYP20A1	SUMF1
XXYLT1	NDUFB2-AS1	NRP2	EGOT
CEP19	OR2A5	ADAM23	LINC00312
AC022007.5	RNY4	AC010731.4	THUMPD3
GHRLOS	RNY3	MIR1302-4	MTMR14
SLC6A11	RNY1	FZD5	IL17RC
CAND2	ZNF212	MYL1	C3orf20
SLC6A6	LINC00996	CPS1-IT1	FGD5
EFHB	GBX1	SPAG16	GALNT15
RAB5A	LINC01006	MREG	EOMES
KAT2B	MIR4660	GPBAR1	OSBPL10-AS1
CMC1	LONRF1	AC073128.10	CLASP2
ZCWPW2	GFRA2	CCDC108	DCLK3
SNORA62	BIN3	DNAJB2	MLH1
NKTR	LOC100507156	MIR153-1	ACVR2B-AS1
TOPAZ1	MBOAT4	SLC4A3	TTC21A
ZNF197	MAK16	SGPP2	ACKR2
ZNF501	RNF122	MIR5702	ZKSCAN7
CLEC3B	MIR548AO	IRS1	LIMD1
CCR5	LOC101929528	COL4A4	CCR1
PRSS46	BHLHE22	COL4A3	CCR2
NRADDP	C8orf46	SLC19A3	LOC100132146
ELP6	VCPIP1	DAW1	NRADDP
DHX30	LOC100130301	SPHKAP	PFKFB4
MAP4	RPL7	PID1	ZNF721
ZNF589	MIR5681A	DNER	PIGG
SPINK8	MIR5681B	SP140	LOC100130872
CYTL1	RBM12B-AS1	COPS7B	C4orf48
STK32B	FSBP	ECEL1	HAUS3
EVC	RP11-318M2.2	CHRND	FAM193A
RP11-367J11.2	DCAF13	CHRNG	GRK4
SH3TC1	NOV	UGT1A10	MSANTD1
HTRA3	SQLE	UGT1A9	ZBTB49
LINC01097	FAM84B	UGT1A6	CCDC96
BST1	MYC	SPP2	DEFB131
FAM184B	SPATC1	SH3BP4	RAB28
SLIT2-IT1	FOXH1	ACKR3	SLIT2-IT1
TMEM156	RRAGA	COL6A3	PPARGC1A
UGDH-AS1	SCARNA8	MIR4441	MIR4801
CHRNA9	DENND4C	RNPEPL1	WDR19
DCAF4L1	IFNA13	SNED1	UBE2K
SLC30A9	IFNA8	FARP2	MIR4802
SLC10A4	IFNA1	DRC1	LINC00682
OCIAD2	CDKN2B-AS1	CXXC11	SLC30A9
ERVMER34-1	ANKRD18B	TMEM89	GRXCR1
RASL11B	KIF24	MIR4793	OCIAD1
LNX1-AS1	LOC101926900	IP6K2	SCFD2
LNX1-AS2	MIR4667	DALRD3	POLR2B
GSX2	ABHD17B	IP6K1	UGT2A1
TMEM165	FOXB2	MST1R	CABS1
IGFBP7	PSAT1	RBM5-AS1	PPBP
NAAA	LOC392364	GNAI2	CXCL11
FAM47E	C9orf47	LSMEM2	FAM47E-STBD1
FRAS1	LOC100129316	DOCK3	SCD5
FGF5	ZNF367	VPRBP	HSD17B11
BMP3	LOC100132781	IQCF2	IBSP
WDFY3	CCDC180	IQCF5	PPM1K
PTPN13	ERP44	ABHD14A-ACY1	HERC6
MIR5705	MURC	TLR9	FAM13A-AS1
HERC5	MRPL50	PPM1M	ATOH1
PYURF	LINC00587	MIRLET7G	UNC5C
FAM13A-AS1	OR13C2	SPCS1	SLC9B1
EMCN	MIR8081	ITIH4	AIMP1
MIR1255A	KLF4	HESX1	GAR1
CISD2	MIR32	PDHB	MIR302B
CYP2U1	TNFSF8	SNTN	METTL14
OSTC	C5	FAM19A1	C4orf3
ENPEP	MIR601	FAM19A4	ADAD1
PRDM5	NR5A1	LINC00877	BBS12
ANXA5	MIR181B2	RYBP	FAT4
FGF2	MIR3911	PDZRN3	CCRN4L
SLC7A11-AS1	C9orf50	FAM86DP	MGARP
MAML3	PRDM12	MIR3923	MIR3139
GUSBP5	GTF3C4	EPHA6	SMAD1-AS2
GYPE	MIR3689C	OR5AC2	TMEM184C
GYPA	MIR3689D1	OR5K2	PET112
PRMT9	MIR3621	COL8A1	TRIM2
ARHGAP10	RNF224	MIR3921	PLRG1
SNORD73A	FAM188A	ABI3BP	C4orf46
MIR3140	LINC00264	LINC01205	ETFDH
TMEM144	ABI1	PLCXD2	MIR548T
NAF1	LINC00202-1	TAGLN3	SAP30
TMA16	WAC-AS1	WDR52-AS1	HPGD
FAM218A	BAMBI	SPICE1	TRIP13
TRIM60	MTPAP	GAP43	SLC6A19
MIR4276	LYZL2	IGSF11	MIR4277
ASB5	LOC102031319	DIRC2	CTD-2194D22.4
NEIL3	FZD8	ITGB5	MIR4636
LOC344967	LINC00999	SLC12A8	ANKRD33B
KLKB1	ACTR3BP5	ROPN1B	RP1-137K24.1
F11-AS1	MSMB	KLF15	ZNF622
RP11-1C1.4	FAM25B	CCDC37-AS1	RANBP3L
FAM105A	GPRIN2	PODXL2	C9
CDH6	C10orf71	RAB7A	LOC100132356
LOC101926940	NRBF2	RAB43	LOC100506639
PRKAA1	CCAR1	NEK11	C5orf34
LOC100506548	MIR1254-1	ASTE1	GPX8
SNORD72	HKDC1	NUDT16P1	RP11-478P10.1
HCN1	NUDT13	MIR4788	GAPT
ITGA1	SAMD8	ANAPC13	PPWD1
RNF138P1	RPS24	PPP2R3A	CD180
CTC-436P18.1	GRID1	DBR1	LOC441081
RNF180	AGAP11	PRR23C	CTD-2201I18.1
LOC100303749	MIR4678	CLSTN2	VCAN
MIR4804	IFIT1B	CLSTN2-AS1	MIR3607
SV2C	LINC00865	PLS1	LINC00461
DMGDH	FFAR4	C3orf58	KIAA0825
BHMT2	FRA10AC1	AGTR1	GLRX
THBS4	CYP2C9	GYG1	ST8SIA4
SERINC5	CYP2C8	FAM194A	FER
DHFR	C10orf129	GPR171	STARD4
ATP6AP1L	R3HCC1L	IGSF10	APC
VCAN	MIR1287	AADACL2	FEM1C
HAPLN1	CUTC	MBNL1	ZNF608
ARRDC3	WNT8B	IQCJ-SCHIP1	C5orf63
GLRX	NDUFB8	WDR49	HINT1
MIR548P	LBX1	MYNN	CSF2
ST8SIA4	C10orf76	LRRC31	IL4
RP11-159K7.2	PITX3	PLD1	UQCRQ
SEMA6A	CNNM2	TMEM212	DDX46
PRR16	SORCS3	GHSR	LOC340073
SNCAIP	PNLIPRP1	SPATA16	VTRNA2-1
SNX24	GRK5	MIR4789	PROB1
CDC42SE2	DHX32	LINC00578	NRG2
MIR3936	CLRN3	KCNMB3	CYSTM1
CCNI2	CTAGE7P	GNB4	MIR6831
MIR1289-2	MIR4687	FLJ46066	HARS2
FBXL21	OR52R1	ATP11B	PCDHA9
SMAD5	HBD	MIR4448	PCDHB4
TRPC7	HBE1	DVL3	PCDHGB7
FAM13B	ADM	FAM131A	SPRY4
REEP2	MTRNR2L8	EPHB3	KCTD16
SIL1	SNORD97	RTP1	LARS
HARS2	USP47	LOC100131635	LOC102546294
PCDHB2	FAR1	LPP-AS2	ADRB2
PCDHB12	KCNC1	TPRG1-AS2	MIR584
PCDHB19P	SPTY2D1-AS1	PYDC2	SPARC
SLC25A2	NAV2-AS4	MIR6829	GALNT10
YIPF5	ANO5	UBXN7	SAP30L-AS1
SH3RF2	FIBIN	CEP19	MRPL22
STK32A	LGR4	PIGX	FNDC9
SPINK14	KIAA1549L	MIR922	RP11-175K6.1
AFAP1L1	NAT10	POU1F1	AC008703.1
MIR143	MIR670	LMCD1-AS1	MIR3142
RBM22	ALKBH3-AS1	LHFPL4	LOC257358
ZNF300	SNORD67	ARPC4	NKX2-5
CTB-113P19.1	FAM180B	ARPC4-TTLL3	LOC101928136
ATOX1	OR4A16	CIDEC	C5orf47
KIF4B	OR5AK2	MIR378B	MIR1271
SGCD	CLP1	RAF1	NOP16
SOX30	OR1S2	RPL32	FAF2
LSM11	OR5B17	SNORA7A	RGS14
NUDCD2	GLYATL2	NUP210	GRM6
RP11-80G7.1	OR4D10	COLQ	C5orf45
FBLL1	STX3	MIR563	GFPT2
MIR103B1	HNRNPUL2-BSCL2	EFHB	HEIH
C5orf58	HNRNPUL2	MIR3135A	SNORD96A
FGF18	SNORD26	LINC00691	LINC00266-3
NEURL1B	SLC22A10	MIR4792	GMDS
ERGIC1	FLRT1	NGLY1	MYLK4
STC2	PYGM	NEK10	SERPINB6
LOC100996385	CDC42BPG	ZCWPW2	F13A1
SIMC1	FAU	LINC00693	LY86
RAB24	OVOL1-AS1	STAC	SSR1
PRELID1	FIBP	ITGA9	C6orf52
PFN3	MIR3163	OXSR1	RNF182
TMED9	CABP4	ACVR2B	LINC01108
PHYKPL	MIR6753	CX3CR1	MIR548A1
AACSP1	MRPL21	ZNF619	C6orf229
ZFP2	FLJ42102	ZBTB47	SLC17A1
MIR1229	LOC100129216	ANO10	SLC17A3
RNF130	MIR3165	EXOSC7	HIST1H1C
HEIH	STARD10	CDCP1	HIST1H2BC
LOC101929696	GUCY2EP	TMEM158	HIST1H1E
SNRNP48	GDPD4	CCR9	HIST1H3F
HULC	NDUFC2	ALS2CL	HIST1H2BI
EDN1	OR7E2P	ZNF595	BTN3A2
NOL7	FAT3	SH3BP2	BTN3A3
MIR4639	MED17	CYTL1	HIST1H2BJ
NHLRC1	MAML2	PPP2R2C	HIST1H2BK
NRSN1	JRKL-AS1	FLJ36777	MIR3143
KAAG1	MMP13	AFAP1	ZNF184
GPLD1	MIR4693	ABLIM2	HIST1H2BO
HIST1H2BA	CUL5	GPR78	ZSCAN12
HIST1H1D	FDXACB1	DRD5	LOC100129636
ZNF322	C11orf52	MIR572	HLA-F
OR2B2	REXO2	BOD1L1	HLA-G
ZSCAN16-AS1	SCN2B	MIR5091	HCG8
NKAPL	MPZL3	CD38	TRIM26
PGBD1	UBE4A	MIR218-1	RPP21
MIR3934	TTC36	GPR125	ATAT1
C6orf1	RP11-778O17.4	LGI2	C6orf136
NUDT3	MIR100	MIR4275	TNF
TCP11	HSPA8	ARAP2	SNORA38
DEF6	MIR4493	PGM2	VWA7
DNAH8	OR10G4	PTTG2	SNORD52
KCNK16	OR8B2	RHOH	NEU1
TREM2	OR8B8	YIPF7	GPSM3
PRPH2	PUS3	GABRG1	HSD17B8
PTCRA	DDX25	CWH43	RING1
GNMT	MIR4697	SPATA18	MIR5004
TTBK1	GALNT8	MIR4449	BAK1
RSPH9	LEPREL2	PPAT	MIR6835
SPATS1	RNU7-1	PAICS	TAF11
MIR586	C1RL	IGFBP7	MIR3925
GPR115	LINC00987	TMPRSS11D	PANDAR
DEFB113	KLRF2	TMPRSS11BNL	CCDC167
MIR206	C12orf60	TMPRSS11B	CCND3
PAQR8	RERG-AS1	UGT2B4	MRPS10
LGSN	MIR3974	AMBN	UBR2
C6orf57	MIR920	IGJ	MEA1
B3GAT2	C12orf71	RP11-622A1.2	SRF
KHDC1L	ALG10	PF4V1	ABCC10
OOEP	RP11-609L23.1	CXCL3	MRPS18A
TBX18	SCAF11	MTHFD2L	C6orf223
SMIM8	MIR4494	NAAA	ENPP5
SPACA1	KRT86	ART3	RCAN2
AIM1	KRT77	CXCL13	MUT
OSTM1	CALCOCO1	LINC01088	GSTA1
ARMC2-AS1	HOXC10	PRKG2	GSTA5
SMPD2	MIR148B	ENOPH1	RN7SK
METTL24	PA2G4	WDFY3-AS2	MIR548U
FAM229B	ESYT1	MAPK10	KCNQ5
HS3ST5	TAC3	AFF1	CD109
SLC35F1	TMEM194A	SPARCL1	TSG1
LOC100287632	TSPAN31	SPP1	MIR548AI
LOC285762	FAM19A2	ABCG2	COQ3
NKAIN2	MIR6502	GPRIN3	CCNC
L3MBTL3	IFNG-AS1	C4orf17	PDSS2
TAAR1	TRHDE	PPP3CA	FOXO3
VNN3	GLIPR1L2	SLC39A8	CDC40
SNORA33	C12orf50	NFKB1	FAM26F
HMGA1P7	CEP290	CXXC4	RSPH4A
ECT2L	LINC00936	NPNT	SMPDL3A
HECA	C12orf74	LEF1	HEY2
ADGB	SNORA53	LRIT3	LINC01013
RPS18P9	MIR1827	C4orf32	VNN1
LRP11	ARL1	TIFA	VNN3
PPP1R14C	MMAB	ANK2	SNORD100
MTRF1L	DTX1	UGT8	OLIG3
MIR4466	SDSL	SNORA24	CITED2
LPA	DYNLL1-AS1	USP53	NMBR
TULP1	COQ5	PRDM5	TAB2
GPR31	SBNO1	TNIP3	ULBP2
TTLL2	RP3-446N13.1	QRFPR	MYCT1
PAPOLB	SFSWAP	ANXA5	OSTCP1
ZNF890P	GLYCAM1	TMEM155	TRIM38
C7orf26	LINC00367	NUDT6	RPS6KA2-IT1
THSD7A	SGCG	PLK4	MIR3939
C7orf31	RNU6-78P	LINC00499	THBS2
NFE2L3	CDK8	RAB33B	LOC100131532
HOXA2	URAD	SCOC	PSMB1
HOXA4	RNU6-64P	RNF150	ACTB
MIR196B	POSTN	ZNF330	MIR6874
EVX1	KBTBD6	INPP4B	FAM220A
PRR15	SLC25A30	SMARCA5	KDELR2
PLEKHA8	CTAGE10P	SMAD1	MEOX2
DKFZP586I1420	DIAPH3-AS2	TTC29	MIR3146
BMPER	MIR3169	PRMT9	HOXA-AS3
NPSR1	OR7E156P	MAB21L2	MIR196B
LOC401324	MIR4704	LRBA	HOXA11
UBE2D4	DACH1	FBXW7	HOXA13
MIR6837	RBM26	DCHS2	HIBADH
NPC1L1	RBM26-AS1	FGA	NEUROD6
PKD1L1	SLITRK5	LRAT	LOC100130673
C7orf57	MIR19B1	NPY2R	NPSR1-AS1
ABCA13	RNU6-83P	NPY1R	AOAH-IT1
CDC14C	MIR623	DDX60	AOAH
ZPBP	TNFSF13B	RP11-344G13.1	EPDR1
C7orf72	LINC00346	HMGB2	POU6F2-AS1
POM121L12	C13orf35	HAND2	RALA
HPVC1	MIR4502	LINC01098	CDK13
VSTM2A	OR4L1	LINC01099	MPLKIP
EGFR	TTC5	MIR1305	MYO1G
SNORA15	KLHL33	SLC25A4	HPVC1
TPST1	RNASE6	CCDC110	LINC01005
LOC100507468	METTL17	FAM149A	YWHAEP1
MIR3914-2	RNASE13	LOC344967	CCT6P1
MLXIPL	OXA1L	MTNR1A	GUSB
LINC00035	CEBPE	TRIML2	STAG3L4
CLDN3	C14orf164	DUX4L	RP11-166O4.5
POM121C	MIR7703	AHRR	MIR3914-2
STYXL1	MIR4307	NKD2	POM121
MDH2	PRKD1	C5orf38	TBL2
SRCRB4D	GPR33	LOC102467074	VPS37D
FGL2	PPP2R3C	MED10	NCF1
ABCB4	PAX9	LINC01018	STAG3L1
ADAM22	FANCM	LOC442132	CCL26
C7orf63	TMX1	MTRR	CCDC146
AKAP9	GNG2	LOC285692	FGL2
PON2	AP5M1	CMBL	TMEM60
DLX6	PRKCH	RP11-1C1.4	PHTF2
FAM200A	FLJ22447	DNAH5	AC003984.1
GS1-259H13.2	HSPA2	TRIO	ASB4
CYP3A43	MIR625	FAM105A	TRRAP
OR2AE1	EIF2S1	2021-03-11	GS1-259H13.2
C7orf43	DCAF4	FAM134B	CNPY4
SRRT	NUMB	BASP1	PILRB
NAT16	ACOT4	GOLPH3	C7orf61
RP11-132A1.4	LIN52	LOC340113	POP7
COL26A1	RP11-299L17.3	RXFP3	DNAJC2
MIR5090	RP11-1078H9.5	C1QTNF3	CCDC71L
MIR4467	LINC00617	RAI14	LAMB4
LHFPL3-AS2	MIR337	DNAJC21	MIR3666
LAMB1	SNORD112	CAPSL	TFEC
C7orf60	SNORD113-8	UGT3A2	TAS2R16
ASZ1	SNORD114-1	MIR580	METTL2B
RNF133	EXOC3L4	GDNF-AS1	CALU
TMEM229A	APOPT1	EGFLAM	LOC100130705
PAX4	REREP3	GHR	TPI1P2
PRRT4	PWRN1	FGF10	ZC3HC1
HILPDA	SNORD116-16	FGF10-AS1	SSMEM1
ZC3HAV1L	SNORD115-8	DDX4	CPA4
CLEC2L	SNORD115-16	PDE4D	C7orf49
JHDM1D-AS1	SNORD115-32	PART1	MIR6509
ADCK2	SNORD115-39	CTC-436P18.1	KDM7A
TAS2R4	SNORD115-29	RNF180	DENND2A
CLEC5A	SNORD115-44	ERBB2IP	MRPS33
CLCN1	MIR4715	MAST4	AGK
OR2F1	TMCO5A	LOC102467655	TAS2R38
OR2A12	CHST14	MARVELD2	MIR6892
OR2A7	CHP1	OCLN	RNY5
CUL1	PLA2G4D	ANKDD1B	RNY1
CHPF2	MAP1A	IQGAP2	CHPF2
MIR671	HYPK	ZBED3-AS1	MIR3907
GALNT11	CTDSPL2	LHFPL2	PRKAG2
NOM1	SORD	DMGDH	MNX1
MFHAS1	HMGN2P46	MSH3	MIR4659B
C8orf74	COPS2	LOC102546175	DEFA3
FAM167A	UNC13C	SCARNA18	DEFB105A
FAM90A25P	C15orf65	EDIL3	MIR4286
SGCZ	CSNK1G1	MIR4280	C8orf12
CNOT7	OAZ2	MIR9-2	USP17L7
VPS37A	MIR1272	MEF2C	USP17L2
LZTS1-AS1	PARP16	GPR98	FAM90A2P
LOC254896	SNORD18C	POU5F2	MSR1
NKX2-6	TMEM202	RHOBTB3	MTUS1
MIR6841	C15orf59	C5orf27	ATP6V1B2
BNIP3L	FAM219B	LNPEP	TNFRSF10C
CHRNA2	CIB2	LOC100133050	TNFRSF10A
SCARA3	STARD5	SLCO4C1	LOC389641
MIR3622A	SLC28A1	NUDT12	EBF2
DCTN6	NTRK3-AS1	FBXL17	MIR548H4
FUT10	GABARAPL3	LINC01023	CLU
UNC5D	MIR6767	NREP-AS1	MBOAT4
KCNU1	LOC652276	PGGT1B	GSR
PPAPDC1B	FLJ42627	CCDC112	NRG1
NKX6-3	IQCK	SEMA6A	LSM1
MIR486-2	DNAH3	DMXL1	RNF5P1
PLAT	ANKS4B	PRR16	SNORD54
RP11-770E5.1	VWA3A	LOC100505841	RP11-513O17.2
PXDNL	LOC653786	PPIC	SDCBP
NPBWR1	GGA2	PRDM6	CLVS1
LYN	CACNG3	LOC102546228	ASPH
SDR16C5	LCMT1	C5orf48	MIR4470
SDCBP	IL21R-AS1	LMNB1	VCPIP1
ARFGEF1	TUFM	SLC12A2	PTTG3P
PREX2	TAOK2	LOC728637	SULF1
TRPA1	C16orf92	IL3	TRAM1
SBSPON	PPP4C	P4HA2	LOC100132891
TMEM70	ZNF764	SLC22A5	LY96
FABP5	ZNF629	LECT2	MIR5681A
CA2	UBE2MP1	PKD2L2	ZFHX4
PSKH2	MIR6771	WNT8A	TMEM67
WWP1	OGFOD1	GFRA3	PDP1
CALB1	SNORA46	MATR3	VPS13B
TMEM55A	CCDC79	LINC01024	RNF19A
FLJ46284	PSMB10	PCDHA10	FZD6
LINC00535	DPEP3	PCDHA11	DCSTAMP
GEM	DPEP2	PCDHB3	MIR3610
RPL30	ZNF19	PCDHB16	RAD21
BAALCOS	DHX38	PCDHB18	SAMD12-AS1
SLC25A32	CLEC18B	PCDHGA1	NOV
EMC2	WDR59	PCDHGA5	FAM83A
EIF3H	LDHD	PCDHGA9	FER1L6
RAD21-AS1	MAF	PCDHGC5	MIR1205
MIR6844	LINC00917	RELL2	MIR1207
MIR4662A	C16orf3	LOC729080	TMEM71
MIR5194	TAX1BP3	HMHB1	PTP4A3
ST3GAL1	TM4SF5	PPP2R2B-IT1	SLC52A2
PTK2	C17orf107	STK32A	GPIHBP1
LINC00051	SLC35G6	JAKMIP2	ZNF517
LOC100288181	MYH10	SPINK1	ZNF250
GML	TMEM220	AFAP1L1	WASH1
EPPK1	FAM106CP	ARSI	MIR101-2
GRINA	SMCR8	LOC102546298	PDCD1LG2
OPLAH	MFAP4	ANXA6	RANBP6
MAF1	CCDC144NL	SLC36A3	C9orf92
HSF1	USP22	SLC36A2	IFNA14
LZTS1	NOS2	GRIA1	PLAA
SBF1P1	IFT20	SGCD	MOB3B
C8orf82	TNFAIP1	ITK	TOPORS
ZNF517	SUPT6H	NIPAL4	NOL6
CER1	SNORD4A	AC008697.1	RPP25L
CDKN2B	SNORD42A	C1QTNF2	STOML2
IZUMO3	MIR144	LOC102546299	CD72
LOC100506422	DHRS13	SLIT3	CCIN
TAF1L	ARGFXP2	ERGIC1	ALDH1B1
TMEM215	CCL7	STC2	FAM27E1
DNAI1	MED1	MIR8056	FAM27C
MIR6853	LINC00974	LOC285593	FAM27E2
GBA2	FKBP10	BOD1	MAMDC2-AS1
RGP1	AOC2	LOC101928154	C9orf57
PAX5	PTGES3L	DRD1	LOC389765
TRMT10B	MIR2117	HRH2	LOC494127
EXOSC3	PPY	CPLX2	LOC392364
IGFBPL1	SCRN2	FAM153B	SPATA31C2
ZNF658B	MIR3185	PRR7	MIR3910-1
C9orf135-AS1	PPP1R9B	PDLIM7	FAM120AOS
C9orf135	HILS1	B4GALT7	MIR4291
RP11-165H23.1	TOB1-AS1	FAM153A	MIRLET7D
RASEF	MIR3614	ZNF354A	ZNF169
RP11-276H19.1	RNF126P1	RUFY1	PTCH1
LOC440173	MPO	LOC101929696	RP11-569G13.2
LOC494127	MIR454	BTNL9	HSD17B3
RP11-555F9.2	MIR4737	DUSP22	INVS
ROR2	INTS2	FOXC1	ACTL7A
ZNF484	MIR633	TUBB2A	C9orf152
ZNF169	TANC2	PXDC1	LRRC37A5P
MIR24-1	CACNG4	LINC00518	ZNF883
MIR3074	MIR548D2	GCNT2	FAM225A
HSD17B3	ABCA9	TMEM14C	AKNA
ZNF510	ABCA6	ELOVL2	LINC00474
XPA	RPL38	SMIM13	MIR4478
MSANTD3-TMEFF1	TNRC6C	TMEM170B	OR1L3
CYLC2	LOC100294362	RP1-257A7.4	OR1K1
OR13C4	MIR1250	TBC1D7	RC3H2
OR13C5	C17orf89	CAP2	MIR7150
EPB41L4B	C17orf70	RNF144B	GOLGA1
PALM2-AKAP2	ST6GALNAC1	CASC15	RABEPK
MIR7702	NOTUM	NRSN1	ENG
ZFP37	DCXR	LRRC16A	DPM2
HDHD3	TBCD	SCGN	FAM102A
KIF12	MC5R	HIST1H1A	MIR3154
LOC101928775	CXXC1	HIST1H4H	SWI5
RAB14	PMAIP1	ZNF204P	TRUB2
GSN-AS1	LOC100505817	ZSCAN16-AS1	COQ4
NDUFA8	TSHZ1	OR12D3	WDR34
MORN5	ZNF236	MAS1L	LRRC8A
OR1K1	MIR637	TRIM15	PHYHD1
SNORD90	PIAS4	HLA-L	TOR1B
RC3H2	LOC100128568	PPP1R18	UCK1
C9orf117	ALKBH7	MDC1	MED27
DPM2	TNFSF14	TUBB	MIR548AW
COQ4	EMR4P	DDR1	PAEP
MIR219-2	OR1M1	HCP5	SNAPC4
ZDHHC12	ZNF846	CSNK2B	MIR4292
ZER1	RDH8	LY6G6E	TUBB4B
FUBP3	DNM2	SNORD48	LOC100129722
AIF1L	ZNF491	CFB	AKR1E2
GBGT1	ZNF700	MIR1236	AKR1C4
SNORD36B	ZNF20	SKIV2L	GATA3-AS1
MIR3689B	ZNF625	DXO	NUDT5
LCN9	ZNF563	CYP21A1P	MIR548Q
CARD9	HOOK2	CYP21A2	FAM107B
SNORA43	LOC100507373	HCG23	ACBD7
C9orf169	OR7C1	HLA-DQB2	MRC1
LOC100129722	OR7C2	LOC100294145	RP11-110H10.2
TUBBP5	CYP4F11	COL11A2	RNU6-15P
CDC123	SNORA68	LINC00336	LOC100499489
PRPF18	MIR3189	IP6K3	PTF1A
C10orf111	COPE	NUDT3	C10orf67
PPIAP30	TSSK6	TCP11	ENKUR
FAM171A1	PBX4	SCUBE3	LINC00264
ITGA8	GMIP	MIR5690	ACBD5
ARMC3	ATP13A1	ETV7	MPP7
ARMC4	LINC00663	RP1-207H1.3	C10orf126
SEPT7P9	ZNF737	UNC5CL	MIR7162
LINC00840	ZNF257	APOBEC2	ARHGAP12
AGAP8	THAP8	ADCY10P1	NRP1
TIMM23	ZNF567	TREML4	MIR4683
GDF10	ZNF850	TFEB	MTRNR2L7
CTGLF12P	EIF3K	SLC22A7	ZNF239
MIR4294	SARS2	CRIP3	ZNF32-AS1
ASAH2	MIR641	LOC100132354	TIMM23
SGMS1	NUMBL	SLC35B2	PARG
ASAH2B	CEACAM7	PLA2G7	FAM21B
DKK1	RPS19	CD2AP	LINC00844
MIR548F1	LOC388553	DEFB114	PBLD
RTKN2	IGFL3	IL17A	SLC25A16
LRRTM3	MIR320E	ELOVL5	CCAR1
PBLD	NAPA	GCLC	MIR1254-1
TACR2	CGB7	PTP4A1	C10orf54
PALD1	C19orf73	C6orf57	AP3M1
TBATA	BCL2L12	KHDC1	VDAC2
SGPL1	EMC10	DPPA5	EIF5AL1
DDIT4	SNORD88B	COL12A1	LOC100288974
LOC100288974	MIR1283-1	FILIP1	MBL1P
C10orf99	MIR520A	SENP6	DYDC2
RGR	MIR518B	MYO6	DYDC1
GRID1-AS1	RFPL4A	UBE3D	FAM213A
MIR346	ZNF582	PRSS35	LINC00858
PAPSS2	ZNF471	SMIM8	MIR346
FAS	ZIM3	C6orf165	OPN4
ANKRD1	ZNF749	SRSF12	LOC439994
2021-03-05	MIR6806	MIR2113	NUTM2A-AS1
CYP26C1	ZNF132	FAXC	LIPJ
MYOF	ZNF446	USP45	HTR7
ALDH18A1	CEACAM16	MCHR2-AS1	HECTD2
TM9SF3	RP4-779E11.3	LINC00577	TNKS2-AS1
RP11-453E2.2	ADRA1D	LACE1	FGFBP3
MIR4685	LRRN4	GPR6	LGI1
PDZD7	RP5-1119D9.4	METTL24	NDUFB8
MIR3158-2	LINC00656	REV3L	SEMA4G
ACTR1A	CST8	TRAF3IP2	KCNIP2-AS1
CYP17A1	CST9L	FYN	USMG5
C10orf32-ASMT	NANP	HDAC2	COL17A1
MIR609	BCL2L1	NT5DC1	SFR1
RPL13AP6	ASXL1	GPRC6A	TDRD1
TECTB	MIR548O2	RFX6	PNLIPRP3
ZDHHC6	TOP1	DCBLD1	SNORA19
VTI1A	TTPAL	CLVS2	MIR4681
EIF3A	WFDC8	NKAIN2	TIAL1
GPR26	NEURL2	PTPRK	ATE1
NKX1-2	PCIF1	LAMA2	NSMCE4A
LHPP	MIR298	TAAR6	IKZF5
FAM53B	GNAS-AS1	TBPL1	OAT
EBF3	SYCP2	ALDH8A1	FAM175B
TCERG1L	OGFR-AS1	MYB	TEX36-AS1
PPP2R2D	GID8	MIR548A2	UROS
CHRNA10	BHLHE23	IFNGR1	LINC00601
OR52B4	MIR124-3	HECA	JAKMIP3
HBBP1	LIME1	TXLNB	ECHS1
OR51B6	MIR941-1	MIR3668	LINC00700
OR51B5	HSPA13	RP11-439L18.3	LRRC37A6P
TRIM5	AP000472.2	ADAT2	PLA2G12B
OR56A4	ADAMTS5	RP11-545I5.3	IFIT3
OR2D2	LINC00161	EPM2A	ODF3
SNORA3	CCT8	SHPRH	PSMD13
GALNT18	CLDN8	PPP1R14C	IFITM3
SNORD14B	KRTAP22-1	MIR1273C	ANO9
OTOG	KRTAP7-1	SNX9	PHRF1
SAA1	LOC101928398	EZR	RPLP2
MRGPRX1	LINC00323	RSPH3	MUC6
MIR4694	SLC37A1	SNORA20	CARS
CCDC34	PDXK	LPA	OR51E2
MIR610	KRTAP10-10	PRR18	OR51I2
FSHB	LINC00316	CUL9	OR52N5
DCDC5	SAMSN1-AS1	CCR6	LMO1
EIF3M	DSCAM-IT1	FLJ38122	KRT8P41
PRRG4	LINC00322	ADAP1	MIR4485
CAPRIN1	EIF3D	SNX8	MTRNR2L8
ABTB2	LL22NC01-81G9.3	LOC101927181	CALCB
TRAF6	CACNA1I	IQCE	C11orf58
API5	SREBF2	PAPOLB	SAA1
DKFZp779M0652	MIR33A	RBAK-RBAKDN	SPTY2D1-AS1
LRP4	MIR378I	PER4	NAV2
ACP2	LINC00207	THSD7A	ELP4
OR4C3	ATXN10	ARL4A	PAX6
TRIM49B	MIR3667	ETV1	TCP11L1
OR4C6	BAIAP2L2	ISPD-AS1	CSTF3
OR5M11	ARSA	ANKMY2	NAT10
MIR130A	POTEH	RPL23P8	ABTB2
OR5B3	FLJ41941	DNAH11	COMMD9
OSBP	DGCR10	KLHL7	HSD17B12
MS4A4A	TRMT2A	HOTTIP	ALKBH3
MS4A7	ZNF74	TRIL	TP53I11
PPP1R32	TOP3B	LOC100506497	PRDM11
MIR6746	SNRPD3	SCRN1	DKFZp779M0652
MIR6748	SDC4P	LOC401320	C11orf49
MIR6514	PIR-FIGF	AQP1	PACSIN3
NXF1	S100G	MIR550A2	SPI1
FERMT3	BEND2	NPSR1	MIR4487
MALAT1	MAGEB3	MIR1200	RAPSN
SSSCA1	NYX	ELMO1-AS1	FOLH1
RELA	GPR34	POU6F2	OR4C15
CTSW	LOC392452	LINC00265	OR8K5
CST6	SPANXN5	STK17A	OR5J2
B3GNT1	HUWE1	BLVRA	OR8H1
DPP3	AMER1	OGDH	P2RX3
NDUFS8	VSIG4	SNORA9	OR9Q1
MIR4691	EFNB1	CCM2	AP001258.4
MIR6754	NLGN3	IGFBP3	MPEG1
OR2AT4	ACRC	C7orf65	OOSP2
TPBGL	RPS26P11	HUS1	TMEM109
GDPD5	PHKA1	SUN3	MIR611
MOGAT2	FTX	ABCA13	TMEM258
THRSP	ZCCHC13	C7orf72	FEN1
SNORA70E	KIAA2022	PSPH	ASRGL1
TMEM126A	SH3BGRL	CCT6A	LOC102288414
MIR3166	MIR548I4	PHKG1	SNHG1
KIAA1731	ZMAT1	NUPR1L	TEX40
GPR83	TBC1D8B	MIR6839	RASGRP2
MMP3	XPNPEP2	ZNF138	PYGM
DCUN1D5	MIR20B	CCT6P3	MIR6750
DYNC2H1	VGLL1	SBDSP1	ARL2-SNX15
PDGFD	RBMX	FZD9	TM7SF2
ELMOD1	MAGEC1	ABHD11	CDC42EP2
ANKK1	SPANXN3	UPK3B	KDM2A
LOC100652768	MIR891B	RP5-899E9.1	SSH3
TMPRSS4-AS1	CNGA2	PTPN12	CARNS1
TMEM25	TREX2	RSBN1L-AS1	MIR6752
UPK2	ATP2B3	MAGI2-AS2	DOC2GP
MIR3656	FRMPD3-AS1	PCLO	TCIRG1
H2AFX		ABCB4	MRGPRF
C2CD2L		DBF4	FLJ42102
CBL		SLC25A40	KRTAP5-9
MIR100HG		SRI	IL18BP
CLMP		C7orf62	FOLR3
OR6T1		ANKIB1	PAAF1
OR8G5		MGC16142	KCNE3
OR8B3		PDK4	MIR4696
OR8A1		NPTX2	MIR326
PANX3		TMEM130	RPS3
SLC37A2		PDAP1	SNORD15A
PATE4		CYP3A5	TMEM126B
FAM118B		CYP3A7	RNU6-16P
DCPS		MIR25	TRIM53AP
ADAMTS8		GPC2	TRIM49D1
NCR3LG1		SRRT	AMOTL1
MIR8052		NAT16	TMEM133
GLB1L3		ZNHIT1	WTAPP1
RP11-234B24.2		PLOD3	DCUN1D5
CD27		COL26A1	CASP1
NOP2		LOC101927870	MSANTD4
GPR162		LHFPL3-AS1	KBTBD3
CD163		EFCAB10	FDXACB1
APOBEC1		PRKAR2B	PIH1D2
DPPA3		SLC26A4	C11orf57
NANOGNB		EIF3IP1	NXPE1
FOXJ2		LRRN3	BUD13
LINC00937		AC018464.3	BACE1-AS
M6PR		PPP1R3A	SCN4B
OLR1		LSM8	ARCN1
KLRK1		CPED1	DPAGT1
KLRC2		AASS	MFRP
STYK1		RNF148	SORL1
YBX3		LMOD2	BLID
LRP6		PAX4	MIR100
MANSC1		HILPDA	OR10G9
CREBL2		CPA5	OR10G7
DDX47		CEP41	OR8B3
DERA		COPG2	OR8B4
SLCO1B7		MIR29B1	STT3A
SLCO1B1		PODXL	RARRES3
PYROXD1		FLJ40288	SLC6A12
LINC00941		TMEM140	C12orf5
DENND5B		AC009264.1	KCNA1
SYT10		MIR4468	CD4
ADAMTS20		KLRG2	LRRC23
TWF1		TRPV6	RNU7-1
RPAP3		KEL	MIR141
TMEM106C		TAS2R60	PHB2
OR10AD1		FAM115A	EMG1
LALBA		OR2A9P	C1RL
LINC00935		OR2A7	NANOGNB
DDX23		ARHGEF34P	CLEC4A
RHEBL1		C7orf33	CLEC4D
DHH		CUL1	LOC642846
NCKAP5L		ZBED6CL	CD69
BCDIN3D-AS1		REPIN1	KLRF1
TMPRSS12		GIMAP6	KLRF2
BIN2		GIMAP5	TAS2R30
KRT75		NOS3	CDKN1B
KRT6B		ATG9B	GSG1
MAP3K12		WDR86	GRIN2B
RP11-793H13.3		PRKAG2-AS1	PIK3C2G
LOC400043		HTR5A-AS1	SLCO1B1
ITGA5		SHH	LINC00477
MUCL1		C7orf13	RASSF8-AS1
OR10A7		RNF32	BHLHE41
OR6C76		NCAPG2	C12orf71
MMP19		ZNF596	FAR2
SUOX		KBTBD11	AMN1
MIP		MIR7160	H3F3C
ZBTB39		MIR8055	ABCD2
MIR1228		GS1-24F4.2	MUC19
INHBE		XKR5	IRAK4
AVIL		DEFA8P	MIR6505
C12orf56		ZNF705G	ANP32D
MIR548C		DEFB107B	SNORA2A
MIR548Z		DEFB4A	DDN
FLJ41278		LINC00599	RHEBL1
IRAK3		MIR124-1	TROAP
MDM1		PRSS55	LOC100335030
SNORA70G		FDFT1	BCDIN3D
NUP107		LOC649352	RACGAP1
CPSF6		C8orf48	C12orf80
FRS2		MICU3	LINC00592
LGR5		VPS37A	KRT71
TBC1D15		PDGFRL	KRT79
TRHDE-AS1		FAM160B2	ITGB7
OTOGL		LOC100507156	ATP5G2
LIN7A		CHRNA2	HNRNPA1
POC1B		MIR3622A	GPR84
CLLU1OS		MIR3622B	NCKAP1L
MIR7844		MIR4288	OR6C1
HAL		WRN	CD63
CDK17		NRG1-IT1	WIBG
MIR4303		UNC5D	PMEL
ASCL1		TACC1	SUOX
ASCL4		ADAM18	ESYT1
TMEM119		ADAM2	HSD17B6
MIR619		AP3M2	MIR616
SVOP		PLAT	OS9
ANKRD13A		FNTA	SNORA70G
PPP1CC		POMK	ATXN7L3B
FAM109A		HGSNAT	KRR1
HECTD4		SNAI2	PHLDA1
RP11-438N16.1		SNTG1	BBS10
MAP1LC3B2		PXDNL	C12orf29
FBXO21		NPBWR1	GALNT4
PEBP1		LYPLA1	POC1B-GALNT4
MSI1		SDR16C6P	CRADD
MLXIP		LOC401463	PGAM1P5
RP11-450K4.1		PDE7A	ARL1
PITPNM2		C8orf44-SGK3	DRAM1
BRI3BP		CSPP1	TXNRD1
AACS		PRDM14	C12orf45
MIR3612		NCOA2	FICD
GLT1D1		LOC392232	SART3
FZD10		RDH10	USP30
RAN		TCEB1	MYO1H
KRAS		TMEM70	KCTD10
ZNF891		FLJ39080	FAM222A
LINC00442		CRISPLD1	TRPV4
GJB2		ZFAND1	GIT2
SACS-AS1		E2F5	C12orf76
LINC00327		CA13	HVCN1
SHISA2		DCAF4L2	ATXN2
GSX1		NECAB1	TMEM116
MEDAG		SLC26A7	ERP29
EEF1DP3		ESRP1	MIR3657
N4BP2L1		MTERFD1	NAA25
STARD13-AS		PTDSS1	SDSL
RFXAP		SDC2	PXN
LINC00571		MATN2	SIRT4
VWA8		KCNS2	SRSF9
EPSTI1		SNX31	DYNLL1
SMIM2		ATP6V1C1	RNF10
LRRC63		BAALC	OASL
LRCH1		DPYS	SETD1B
MIR15A		ABRA	DENR
DLEU2		TMEM74	PITPNM2
SUGT1		LINC00536	TMED2
LINC00458		SNTB1	CCDC92
LINC00395		HAS2-AS1	LINC00944
PCDH9		RNF139	MIR6763
LINC00550		ASAP1	ABCC9
LINC00381		EFR3A	ZNF26
LINC01080		PHF20L1	LINC00408
LINC00333		ZFAT	LINC00442
LINC00433		MIR151A	N6AMT2
TGDS		LINC00051	SKA3
UGGT2		BAI1	POLR1D
METTL21C		PSCA	PDX1-AS1
LINC00343		LYNX1	PAN3
MYO16-AS1		MAFA	RNU6-82P
COL4A2		NAPRT1	LINC00297
CARS2		FAM83H-AS1	LINC00426
SOX1		PUF60	RNU6-71P
TUBGCP3		DEFA11P	NHLRC3
ATP11A-AS1		VPS28	LINC00598
PROZ		FOXH1	OR7E37P
UPF3A		PPP1R16A	LPAR6
OR4M1		VLDLR-AS1	SETDB2
EDDM3A		SLC1A1	DLEU2
MIR6717		JAK2	UTP14C
LTB4R2		IL33	TPTE2P3
CBLN3		LOC389705	MIR759
GZMH		CNTLN	MIR1297
SPTSSA		ADAMTSL1	KLF5
IGBP1P1		FOCAD	IRG1
RALGAPA1		MIR491	RNF219-AS1
PTCSC3		IFNW1	MIR548AS
NKX2-8		IFNA4	DCT
TRAPPC6B		IFNA6	GGACT
FSCB		IFNA13	TNFSF13B
KLHDC1		CDKN2A	CARS2
SOS2		DMRTA1	PCID2
MAP4K5		C9orf72	LINC00452
LINC00640		SNORD121A	CCNB1IP1
TXNDC16		ATP8B5P	TEP1
GMFB		MIR6853	HNRNPC
MIR4308		FAM221B	SUPT16H
TBPL2		LINC00961	OXA1L
MIR5586		PAX5	MRPL52
TRMT5		FBXO10	PRMT5
SYT16		IGFBPL1	RP11-298I3.1
KCNH5		LINC01189	C14orf93
MIR4706		ANKRD20A2	PSMB5
PLEK2		ANKRD20A3	PPP1R3E
PLEKHH1		CNTNAP3B	MIR208B
VTI1B		RP11-381O7.3	EMC9
ZFYVE26		RP11-327I22.6	RNF31
ADAM20P1		TMEM252	CHMP4A
RBM25		TJP2	CBLN3
FAM161B		KLF9	LOC101927045
AREL1		C9orf41	G2E3
ACYP1		PCA3	LOC101927124
C14orf166B		PRUNE2	PPP2R3C
IRF2BPL		VPS13A-AS1	KIAA0391
NGB		RP11-165H23.1	PTCSC3
TMED8		RP11-154D17.1	LOC644919
NOXRED1		SPATA31D3	MIR6076
DIO2-AS1		FRMD3	C14orf183
PSMC1		GOLM1	TIMM9
FBLN5		SPATA31E1	DACT1
TCL6		RP13-60M5.2	CCDC175
DEGS2		RP11-555F9.2	PCNXL4
MIR665		ROR2	TMEM30B
MIR433		FGD3	LINC00238
MIR432		SUSD3	CCDC177
SNORD113-1		NINJ1	C14orf169
SNORD114-8		NUTM2F	ABCD4
SNORD114-15		C9orf3	VRTN
SNORD114-16		LINC00476	JDP2
SNORD114-19		LOC158434	SAMD15
SNORD114-20		CDC14B	SPTLC2
SNORD114-29		ZNF510	ALKBH1
MIR380		CCDC180	SLIRP
MIR329-2		FOXE1	LINC01146
MIR376A2		RP11-554F20.1	FBLN5
MIR889		TMEFF1	ITPK1-AS1
MIR323B		GRIN3A	C14orf142
MIR496		SLC44A1	PRIMA1
DIO3OS		FSD1L	RP11-725G5.2
AMN		TMEM38B	SNHG10
LINC00605		MIR8081	BDKRB2
CKB		FRRS1L	RP11-76E12.1
ZFYVE21		EPB41L4B	BCL11B
TDRD9		MIR3927	CCNK
CEP170B		TXN	MIR127
TMEM55B		SVEP1	SNORD114-10
TMEM63C		MIR4668	SNORD114-11
BTBD6		PTBP3	SNORD114-30
CRIP1		SNX30	MIR381
CHEK2P2		DFNB31	MIR487A
PWRN2		RP11-264C15.2	MIR154
PWARSN		TRAF1	RCOR1
SNORD116-18		MRRF	MARK3
SNORD116-29		RABGAP1	PACS2
PWAR1		MIR181B2	CRIP2
SNORD115-3		RPL35	LINC00221
PWAR4		PPP6C	NF1P2
SNORD115-24		LMX1B	LINC01193
SNORD115-27		ANGPTL2	OR4N3P
SNORD115-33		GARNL3	SNORD116-4
GABRG3		STXBP1	SNORD116-10
HERC2P10		PIP5KL1	SNORD116-23
AQR		PTGES2-AS1	PWAR1
SRP14		SH3GLB2	SNORD115-4
C15orf56		DOLPP1	SNORD115-24
PLCB2		NTMT1	SNORD115-30
DISP2		PRDM12	UBE3A
VPS18		ABL1	GOLGA8N
EXD1		LAMC3	GOLGA8H
MGA		NTNG2	GOLGA8K
MAPKBP1		BARHL1	PGBD4
C15orf48		CELP	EMC4
HDC		RALGDS	MIR4510
GABPB1-AS1		SURF1	RASGRP1
USP8		ADAMTS13	MRPL42P5
TMOD2		CACFD1	OIP5-AS1
MIR1266		FAM163B	OIP5
MNS1		MIR3689E	NDUFAF1
LINC00926		MIR3689A	LTK
CGNL1		MIR3689F	PLA2G4B
LDHAL6B		FCN1	SNAP23
CA12		RP11-98L5.2	ZSCAN29
MIR4512		GLT6D1	ELL3
SNORD18A		MGC50722	SERF2-C15ORF63
SKOR1		MIR4673	HYPK
CALML4		LCN8	GATM-AS1
HIGD2B		CCDC183-AS1	SPATA5L1
BBS4		C9orf172	FGF7
COX5A		NPDC1	TNFAIP8L3
RPP25		UAP1L1	NEDD4
SCAMP5		EXD3	TCF12
MIR631		NOXA1	GCNT3
DNM1P35		MRPL41	MGC15885
FBXO22		IDI2-AS1	SCARNA14
LINC00597		NET1	RPL4
LINGO1		CALML3	PIAS1
RP11-307C19.3		LINC00707	KIF23
ACSBG1		SFTA1P	LARP6
CHRNB4		PROSER2	THSD4
MIR549		SEC61A2	ADPGK-AS1
TMC3		UCMA	NPTN-IT1
RP11-752G15.3		BEND7	LOXL1
MIR4515		PRPF18	LOXL1-AS1
CRTC3		FRMD4A	STRA6
MAN2A2		MIR4293	UBL7
HDDC3		C10orf111	UBL7-AS1
C15orf32		FAM171A1	EDC3
SPATA8		VIM-AS1	FBXO22
LINC01169		ST8SIA6	NRG4
TM2D3		NEBL	CIB2
OR4F6		SKIDA1	PSMA4
KCTD5		ARMC3	BCL2A1
PRSS41		KIAA1217	MIR1276
OR1F2P		PRTFDC1	MRPL46
DNASE1		MKX	MRPS11
TRAP1		MIR8086	MIR6766
TFAP4		LYZL2	NGRN
2021-09-12		SVILP1	SPATA8-AS1
MIR548H2		PARD3	PGPEP1L
RMI2		ZNF33A	C15orf57
CLEC19A		ZNF33B	SYNM
PDILT		RASGEF1A	ADAMTS17
SCNN1B		LOC100130539	WASH3P
PALB2		AGAP8	MIR5587
DCTN5		AGAP4	WDR24
PRKCB		NCOA4	LMF1
ARHGAP17		AGAP7	UBE2I
HS3ST4		NPY4R	RNPS1
MIR548W		GDF10	MIR940
FLJ21408		FAM25G	ABCA17P
NUPR1		AGAP9	ZNF597
CCDC101		LOC100996758	HMOX2
VKORC1		MIR4294	MGRN1
KAT8		VSTM4	MIR8065
ITGAX		DRGX	PRM2
MT1L		PGBD3	MIR6511A-2
SLC12A3		MIR605	RRN3
PLLP		FAM13C	MIR6506
MIR6772		LINC00948	KIAA0430
CCDC113		ZNF365	NDE1
PRSS54		ANXA2P3	MIR484
SLC38A7		CTNNA3	PKD1P1
CMTM2		PALD1	TMC5
GFOD2		TBATA	ACSM2A
EDC4		DNAJC9	ACSM2B
ESRP2		BMS1P4	NPIPB5
CDH1		SEC24C	COG7
PDPR		ZSWIM8	EARS2
EXOSC6		ZNF503-AS2	MIR548W
DDX19A		KCNMA1	C16orf82
HYDIN		DLG5	APOBR
FA2H		LINC00856	TUFM
CTRB1		NUTM2B	SULT1A3
LOC100506281		ANXA11	PRRT2
GABARAPL2		MAT1A	PAGR1
RP11-18F14.1		CDHR1	ZNF785
CMC2		PAPSS2	C16orf58
C16orf46		LIPM	ADCY7
LOC100129617		SLC16A12	MT1IP
WFDC1		ANKRD1	FAM192A
ATP2C2		PPP1R3C	CCL17
CRISPLD2		IDE	GOT2
C16orf74		EXOC6	CES4A
LINC01082		CYP26C1	PSMB10
FLJ30679		FFAR4	LCAT
FOXC2		FRA10AC1	DPEP2
ATP2A3		PLCE1	SLC7A6OS
SPNS3		CYP2C18	PRMT7
ZFP3		PDLIM1	HAS3
MIR4520A		C10orf131	LOC100506060
FBXO39		CC2D2B	EXOSC6
LOC100506713		BLNK	CALB2
BCL6B		OPALIN	SNORA70D
KCTD11		LCOR	PKD1L3
TNFSF13		ARHGAP19	AC009120.4
RPL29P2		HOGA1	ZFP1
PER1		MARVELD1	GABARAPL2
VAMP2		MIR4685	DYNLRB2
RNF222		MIR6507	TAF1C
PIRT		CUTC	JPH3
ZNF18		DNMBP-AS1	MC1R
MIR744		SNORA12	C16orf3
TEKT3		FAM178A	GLOD4
MEIS3P1		MGEA5	NXN
ZSWIM7		PSD	ABR
CENPV		TRIM8	METTL16
MED9		INA	ALOX15
LRRC48		CALHM1	GLTPD2
LOC339240		MIR609	RNF167
TVP23B		BBIP1	USP6
EPN2-AS1		RPL13AP6	MIR497
SLC47A1		GUCY2GP	SLC16A11
CDRT15L2		C10orf118	SNORA48
RP11-344E13.3		AFAP1L2	TRAPPC1
NLK		ABLIM1	ODF4
MIR4723		C10orf82	LOC100128288
UNC119		HTRA1	GLP2R
PIGS		DMBT1	MYH3
ALDOC		PSTK	COX10-AS1
FLOT2		HMX3	CDRT15
CRYBA1		CTBP2	UBB
MIR423		MMP21	SREBF1
MIR3184		C10orf90	SPECC1
SLC6A4		PTPRE	CCDC144CP
COPRS		MIR4297	KSR1
RHOT1		PRAP1	IFT20
RASL10B		HELLS	PIGS
C17orf50		SCART1	RAB34
STAC2		MIR6743	RPL23A
MIR6884		IRF7	ERAL1
NR1D1		DRD4	EVI2A
RAPGEFL1		MUC2	CCL8
KRT24		MIR6744	CCT6B
KRT28		KRTAP5-1	ZNF830
KRTAP4-4		KRTAP5-4	SLFN12
KRTAP4-3		KRTAP5-5	CCL15
KRTAP9-1		MIR4686	AATF
GAST		CD81	MRPL45
STAT5B		ZNF195	LOC100131347
COA3		ART1	CACNB1
PTGES3L-AARSD1		OR52K2	FBXL20
SOST		OR52I1	TCAP
CD300LG		TRIM68	GSDMB
TMEM101		OR51A7	LRRC3C
ATXN7L3		UBQLN3	PSMD3
DBF4B		UBQLNL	THRA
CDC27		OR56B4	GJD3
PNPO		C11orf42	TNS4
MIR1203		TIMM10B	KRT39
SKAP1		ARFIP2	DHX58
HOXB-AS1		OR5E1P	NAGLU
MIR10A		OR10A6	MLX
HOXB7		RIC3	TUBG1
SNF8		STK33	FAM134C
MIR6129		SNORA45	VPS25
XYLT2		SNORA23	NBR2
SPATA20		RP11-540A21.2	NBR1
CACNA1G-AS1		GALNT18	ACBD4
PPM1E		TEAD1	TBKBP1
MIR301A		SPON1	CDK5RAP3
APPBP2		NUCB2	COPZ2
NACA2		MYOD1	HOXB-AS1
TACO1		TPH1	NXPH3
SCN4A		IGSF22	SGCA
SMURF2		LOC100126784	WFIKKN2
MIR6080		CCDC179	TOB1-AS1
LINC00674		MUC15	MIR4737
MIR4524A		LGR4	LOC645638
LINC01028		DCDC5	METTL2A
KCNJ2		HIPK3	LIMD2
LINC00511		PDHX	PECAM1
KIF19		MIR1343	DDX5
CD300C		LOC100507205	APOH
CCDC40		ALX4	LINC00674
MIR4730		MIR4688	MAP2K6
CHMP6		SNORD67	FAM104A
OXLD1		C1QTNF4	CDC42EP4
SLC25A10		MTCH2	LOC100134391
NPB		OR5D14	CD300C
TMEM106A		OR8H3	HN1
CD300LF		OR8K1	NUP85
SIRT7		OR8J1	GGA3
DUS1L		OR5M8	MRPS7
SLMO1		OR5M1	MIR3678
MIB1		YPEL4	RECQL5
DSC3		OR10W1	ACOX1
DSG4		CNTF	SEC14L1
DSG3		OR4D6	TMC8
SLC25A52		MS4A13	MIR4739
ZNF271		MS4A8	HP09025
ZNF396		CD5	TBC1D16
GALNT1		CYB561A3	MIR4730
C18orf21		LRRC10B	AATK
RIT2		RPLP0P2	ENTHD2
PSTPIP2		SCGB1D1	MYADML2
TCEB3B		SCGB1D4	CSNK1D
C18orf32		GNG3	CD7
MIR1539		SNORD22	C17orf62
MYO5B		NAA40	RAB40B
RNF152		TRPT1	MYL12A
SERPINB12		GPR137	DLGAP1-AS1
SERPINB8		RPS6KA4	RALBP1
RP11-146N18.1		MIR6751	AFG3L2
CDH19		MIR4690	AQP4-AS1
SOCS6		CCDC85B	CDH2
MIR548AV		CST6	MIR5583-1
LINC00909		SF3B2	SLC14A2
DAPK3		CABP4	RPL17-C18orf32
EBI3		AIP	LIPG
TMIGD2		CDK2AP2	RAB27B
MPND		FAM86C2P	FECH
CHAF1A		SUV420H1	NEDD4L
SEMA6B		LRP5	RP11-146N18.1
TICAM1		MYEOV	CDH19
GTF2F1		CTTN	FBXO15
DENND1C		SHANK2-AS3	KCNG2
VAV1		LAMTOR1	PPAP2C
MCOLN1		MIR139	CFD
STXBP2		MIR4692	POLR2E
NDUFA7		P2RY6	CIRBP
RPS28		ARHGEF17	CIRBP-AS1
ANGPTL4		CHRDL2	REEP6
RAB11B		CAPN5	PLEKHJ1
PRAM1		PRCP	AMH
OR7D2		PRSS23	TIMM13
ZNF560		CTSC	GNG7
ZGLP1		NOX4	NFIC
ICAM3		TRIM49	ANKRD24
DOCK6		NAALAD2	PLIN4
SWSAP1		SLC36A4	FUT6
RGL3		CCDC67	NDUFA11
HNRNPA1P10		LINC01171	GTF2F1
ZNF443		FUT4	MBD3L2
C19orf43		CNTN5	ARHGEF18
JUNB		C11orf70	PET100
PRDX2		DDI1	PCP2
DNASE2		GRIA4	SNAPC2
MRI1		C11orf87	MUC16
IL27RA		RDX	ZNF121
LOC113230		COLCA2	ILF3-AS1
C19orf67		MIR34C	MIR6793
OR7A5		C11orf88	KANK2
WIZ		LAYN	ZNF44
PGLYRP2		ALG9	MIR5684
CYP4F22		HSPB2-C11orf52	RTBDN
NWD1		IL18	GCDH
BABAM1		RP11-65M17.1	LOC113230
MRPL34		NCAM1	C19orf67
JAK3		DRD2	CYP4F3
LSM4		TMPRSS5	CIB3
GDF15		HTR3A	USE1
COMP		RBM7	ABHD8
UPF1		SIK3	DDA1
CERS1		AMICA1	ANO8
TM6SF2		CD3G	GTPBP3
SUGP1		LOC100131626	NXNL1
ZNF93		MIR6716	FAM129C
LOC100996349		FOXR1	KCNN1
LOC100132815		RPL23AP64	IFI30
ZNF675		MCAM	PDE4C
PLEKHF1		TMEM136	UBA52
ZNF507		TECTA	SUGP2
ZNF599		LOC341056	ARMC6
LOC400685		SNORD14E	SLC25A42
FXYD3		HSPA8	MIR640
HAMP		MIR4493	NDUFA13
FFAR1		OR4D5	ZNF101
SBSN		OR8G2	ZNF486
AD000090.2		OR8D2	LINC00662
HAUS5		NRGN	TDRD12
UPK1A		VSIG2	CEBPA-AS1
LIN37		FEZ1	GPI
NFKBID		TIRAP	HAUS5
ZNF146		KIRREL3-AS2	COX6B1
LINC00665		C11orf45	PRODH2
ZNF571-AS1		NCR3LG1	SDHAF1
WDR87		LOC100507384	THAP8
PPP1R14A		RP11-713P17.3	ZNF260
C19orf33		LOC100288778	ZNF383
KCNK6		DCP1B	HKR1
PAPL		CACNA1C-AS4	ZNF527
PAK4		PARP11	PSMD8
NCCRP1		NTF3	CCER2
IFNL3		SCNN1A	LGALS16
IFNL4		CD27	ZNF780B
LRFN1		LPAR5	SERTAD3
LOC100129935		SLC2A3	ITPKC
ZNF780B		FOXJ2	MIA
CNTD2		C3AR1	CCDC97
MIR6796		FAM90A1	BCKDHA
SERTAD1		A2ML1	C19orf69
SNRPA		A2M-AS1	GRIK5
CYP2G1P		CLEC1A	ETHE1
CYP2S1		TMEM52B	ZNF575
ZNF574		TAS2R9	ZNF221
ZNF526		PRR4	ZNF155
CD177		TAS2R20	ZNF230
LYPD3		PRB3	ZNF223
ZNF45		ETV6	ZNF284
ZNF234		LRP6	ZNF225
IGSF23		GPRC5A	ZNF229
APOC2		GUCY2C	MIR330
GIPR		EPS8	EML2
IGFL1		PLEKHA5	SYMPK
PNMAL1		C12orf39	CCDC61
NPAS1		KCNJ8	PRKD2
ZNF541		RASSF8	MIR3191
GLTSCR2		MANSC4	GLTSCR2
BSPH1		IPO8	LOC100505812
PLA2G4C		FLJ13224	FAM83E
KDELR1		PKP2	TULP2
LMTK3		SYT10	NUCB1
NTN5		MIR7851	MIR6798
ALDH16A1		TMEM117	KCNA7
SNORD35B		AMIGO2	CD37
PTOV1		MIR4698	SNORD33
NAPSB		RAPGEF3	BCL2L12
NAPSA		PFKM	MED25
MYBPC2		PRKAG1	PTOV1-AS1
SHANK1		DHH	NUP62
KLK2		FAIM2	NR1H2
CTU1		AQP5	ASPDH
LOC100129083		AQP6	SYT3
SIGLEC8		ASIC1	CTU1
ZNF534		ATF1	SIGLEC7
TNNI3		TMPRSS12	CLDND2
COX6B2		CSRNP2	SIGLEC6
ISOC2		TFCP2	FLJ30403
SBK2		SMAGP	PPP2R1A
ZNF581		BIN2	MIR643
GALP		GALNT6	ZNF610
ZIM2		C12orf44	ZNF880
DUXA		KRT6B	ZNF534
ZNF586		KRT6C	ZNF83
ZSCAN1		KRT3	ZNF611
RPSAP58		MIR6757	ZNF600
CEACAM6		MAP3K12	VN1R2
ZNF227		HOXC13-AS	FAM90A27P
PNMAL2		MIR3198-2	BIRC8
MIR6807		PPP1R1A	ZNF765
UBE2M		OR6C74	DPRX
CENPBD1P1		OR6C70	MIR520E
DDRGK1		ANKRD52	MIR515-2
ATRN		SNORD59B	MIR524
SIGLEC1		SNORD59A	MIR517A
CENPB		PTGES3	MIR520G
LOC643406		SDR9C7	MIR516B2
LOC102606466		MYO1A	MIR516B1
SNRPB2		R3HDM2	MIR518A2
INSM1		C12orf61	MIR517C
PAX1		TMEM5	MIR520H
NINL		MSRB3	MIR1283-2
RP4-760C5.5		HMGA2	OSCAR
NCOR1P1		CPM	PRPF31
COX4I2		PTPRB	MBOAT7
PLAGL2		LGR5	CDC42EP5
KIF3B		MIR617	KIR3DX1
LOC149950		TSPAN19	LILRA2
E2F1		LRRIQ1	KIR2DS4
MYH7B		NTS	FCAR
MMP24		MKRN9P	MIR6803
RBM12		CLLU1	TMEM150B
LINC00657		UBE2N	IL11
AAR2		FGD6	UBE2S
FAM83D		CDK17	ZNF749
PLCG1		NEDD1	VN1R1
R3HDML		LOC643711	ZNF776
HNF4A-AS1		SLC25A3	ZNF552
STK4-AS1		NR1H4	ZNF8
STK4		ANO4	A1BG
WFDC5		C12orf42	ZNF584
WFDC2		C12orf75	ZNF324
MIR3617		RIC8B	ACSBG2
MMP9		LOC100287944	EMR3
LOC101060004		MTERFD3	CEACAM16
B4GALT5		MIR619	AC016629.8
RP11-290F20.1		UNG	FKBP1A
RP11-290F20.2		FOXN4	LOC388780
KCNG1		TCHP	SNRPB
TUBB1		CCDC63	ZNF343
LOC100506384		MIR6760	SNORD57
GATA5		SH2B3	LOC643406
NTSR1		ADAM1A	C20orf196
RP11-305P22.9		MIR6861	MKKS
HAR1A		OAS3	SLX4IP
HAR1B		TBX5-AS1	RP5-1069C8.2
LIPI		TBX3	ISM1-AS1
NCAM2		NOS1	SNORD17
LOC339622		KSR2	MGME1
KRTAP26-1		RFC5	RP5-1027G4.3
KRTAP13-4		SRRM4	LINC00261
DONSON		HSPB8	CST9L
CLIC6		MIR1178	FLJ33581
RUNX1-IT1		MIR7107	CST7
LOC100506403		RHOF	ACSS1
CHAF1B		BCL7A	RP4-738P15.1
SIM2		LRRC43	LOC101926889
MIR4760		VPS33A	TPX2
DSCAM		DNAH10	PDRG1
LINC00111		MIR6880	HMGB3P1
TFF3		NCOR2	MIR499B
MIR6070		RP5-944M2.3	ERGIC3
RRP1B		GLT1D1	NFS1
TSPEAR-AS1		RP11-474D1.3	RP5-977B1.7
LOC642852		FBRSL1	MANBAL
AP000688.8		ANKLE2	SRC
CBY1		ARHGDIB	LOC149684
APOBEC3F		GJB2	SNORA71B
SNORD83A		MIR4499	SNORA71C
FAM83F		CRYL1	CHD6
EP300		MICU2	WFDC5
CSDC2		SGCG	UBE2C
KIAA1644		SACS	ZSWIM1
LINC00229		RNF17	SPATA25
MIR4762		ATP8A2	SULF2
MAPK12		CDK8	SNORD12C
TYMP		GPR12	SNORD12
ACR		GTF3A	TRERNA1
IL17RA		MTIF3	FAM65C
MIR648		GSX1	CTCFL
DGCR8		SLC7A1	PMEPA1
MIR1306		TEX26-AS1	NPEPL1
C22orf43		FRY	ADRM1
CRYBB2P1		BRCA2	RPS21
MIR6817		STARD13-AS	GATA5
SEZ6L		NBEA	MIR133A2
ASPHD2		MAB21L1	SLC17A9
MN1		SOHLH2	MIR124-3
MIR5739		MTRF1	C20orf195
KREMEN1		RGCC	MACROD2-AS1
EMID1		DGKH	C21orf33
NEFH		LINC01071	PWP2
MTMR3		TSC22D1-AS1	C21orf140
DUSP18		SLC25A30	RNA5-8S5
MORC2-AS1		FAM194B	C21orf15
TUG1		CPB2	SAMSN1
SFI1		RCBTB2	MIR99A
C22orf42		MIR3613	CYYR1
RP1-149A16.3		GUCY1B2	LINC00161
TIMP3		FAM124A	GRIK1-AS2
HMGXB4		SERPINE3	MIR4327
HMOX1		INTS6-AS1	KRTAP15-1
MIR6819		VPS36	KRTAP20-3
TXN2		SUGT1	PAXBP1
CLCN4		RNF219	C21orf49
LINC01203		NDFIP2	LINC00160
SYAP1		RNU6-72P	AF064858.7
NHS-AS1		RNU6-75P	BRWD1-IT2
PPEF1		MIR17	BRWD1-AS1
RP11-40F8.2		GPC5-AS1	BACE2
PTCHD1		GPC6-AS1	MIR6070
CXorf21		TGDS	AIRE
MIR548F5		LINC00359	TRPM2-AS
LOC101928564		OXGR1	COL18A1-AS1
OTC		DOCK9-AS2	COL6A2
MPC1L		ZIC5	DIP2A-IT1
SLC9A7		LINC00554	PRMT2
RGN		PCCA	CACNG2
FTSJ1		MIR4705	GGA1
PLP2		FGF14-IT1	MIR659
MIR188		FGF14-AS2	FAM227A
MIR500A		METTL21C	APOBEC3C
MIR501		CCDC168	TAB1
XAGE2		LINC00343	MIEF1
TSPYL2		COL4A1	LOC100130899
MIR4536-1		ATP11A	PHF5A
USP51		CDC16	DESI1
INGX		RP11-536C10.7	XRCC6
CXCR3		POTEG	CYP2D6
FLJ44635		OR4K2	LOC101927526
NAP1L2		OR4K17	MIR3619
COX7B		OR11H4	MIRLET7A3
ARMCX5-GPRASP2		SNORD126	PKDREJ
WBP5		ECRP	GTSE1-AS1
TCEAL3		METTL17	GTSE1
ZCCHC18		TPPP2	LOC284933
MIR6087		ARHGEF40	ALG12
ACSL4		TMEM253	MIR6821
LHFPL1		RPGRIP1	MLC1
MIR1264		SALL2	MAPK12
MIR1911		PSMB11	CECR2
THOC2		ACIN1	MICAL3
CXorf64		EFS	ATP6V1E1
MIR424		MYH7	PEX26
LINC00087		JPH4	PI4KAP1
GPR101		TINF2	CDC45
FGF13-AS1		DHRS1	LOC284865
SRD5A1P1		CTSG	LINC00896
F9		STXBP6	TMEM191A
SPANXB2		MBIP	BCRP2
LDOC1		SFTA3	RIMBP3C
MIR513A1		MIPOL1	TMEM191C
MIR513A2		C14orf28	MIR301B
ATP6AP1		SAV1	GUSBP11
CLIC2		ABHD12B	SLC2A11
PPEF1-AS1		FRMD6-AS2	TFIP11
RP4-562J12.2		MIR4308	LIF
RNF207		LGALS3	OSM
DFFA		PPM1A	SFI1
RP1-69M21.2		C14orf39	RFPL3S
C1orf195		SIX6	CRLF2
FAM131C		KCNH5	LINC00102
KLHDC7A		GPHB5	ARSD
CLIC4		PPP2R5E	PNPLA4
TMEM57		AKAP5	VCX2
FAM76A		HSPA2	FAM9A
DNAJC8		PLEKHG3	ATXN3L
MARCKSL1		MIR7855	MIR6086
ZC3H12A		ATP6V1D	FANCB
MIR30C1		PLEKHD1	GRPR
GUCA2A		TTC9	MIR548AM
CLDN19		PCNX	PHKA2
SLC2A1		RGS6	PHEX
MIR6735		PAPLN	PHEX-AS1
TSPAN1		ENTPD5	SUPT20HL2
COA7		TMED10	PDK3
SLC1A7		C14orf166B	MAGEB6
RP5-1024G6.5		TMED8	MAGEB5
MAGOH		ISM2	MIR4666B
TTC22		ADCK1	FAM47C
INADL		NRXN3	RPGR
ANGPTL3		GTF2A1	GPR82
MIR1262		RP11-799P8.1	MAOA
ELTD1		FLRT2	GLOD5
TTLL7		EML5	PIM2
BCL10		EFCAB11	PLP2
ZNHIT6		KCNK13	GAGE4
LOC102606465		CCDC88C	GAGE6
AMY2B		FAM181A	XAGE2
VAV3-AS1		SERPINA12	MIRLET7F2
NRAS		GSC	APEX2
CD58		DICER1	FOXR2
FAM46C		DICER1-AS1	FRMD8P1
NBPF23P		SCARNA13	MIR223
PIAS3		TCL1A	MIR676
NBPF12		LINC00618	TEX11
LCE2D		CYP46A1	IL2RG
SPRR4		MIR345	ACRC
HAX1		RTL1	MIR325
PYGO2		SNORD113-2	HMGN5
SNORA42		SNORD114-20	UBE2DNL
OR10T2		MIR300	RPA4
OR10R2		MIR1185-1	SRPX2
CRP		MIR1185-2	CSTF2
IGSF9		MIR487B	TRMT2B
TSTD1		MIR655	BEX5
LINC00626		MIR377	GPRASP2
F5		MIR1247	LINC00630
BRINP2		LINC00605	TCEAL1
NPHS2		APOPT1	SERPINA7
QSOX1		TMEM179	RNF128
FAM129A		JAG2	MIR6087
IGFN1		BRF1	KCNE1L
LAD1		C14orf132	SNORD96B
SNRPE		MIR8071-2	LHFPL1
RBBP5		LINC00226	NKRF
TATDN3		GOLGA8CP	2021-09-06
HLX		MIR3118-6	UPF3B
NVL		RP11-69H14.6	LAMP2
ITPKB-IT1		LOC727924	HS6ST2
CDC42BPA		OR4M2	MIR363
SPHAR		REREP3	MOSPD1
GREM2		GOLGA8EP	FAM127C
WDR64		NIPA1	HTATSF1
C1orf229		MIR4508	MIR505
DNAJC27		SNORD116-11	MAGEC1
SLC35F6		SNORD115-27	TMEM257
NRBP1		GABRG3	MIR892B
FNDC4		ULK4P3	MIR507
FLJ31356		GOLGA8T	MIR514B
SLC30A6		FAN1	MIR510
HAAO		TRPM1	MAGEA8
KCNK12		OTUD7A	MAGEA8-AS1
FOXN2		LOC100131315	FLNA
LGALSL		AVEN	IKBKG
SNORA36C		MEIS2	CTAG1A
TGFA-IT1		ANKRD63	RP13-228J13.1
AC007040.7		PHGR1	NHS
TEX261		CHST14	SPRY3
EMX1		INO80	FAM41C
REG1P		EXD1	MIR200A
DNAH6		PLA2G4E	WRAP73
COX5B		MIR627	NPHP4
MITD1		TUBGCP4	PADI4
SNORD89		DUOXA1	VWA5B1
CREG2		SHF	MIR6127
GPR45		BLOC1S6	HMGCL
LOC101927709		MYEF2	PAFAH2
TSN		CTXN2	SMPDL3B
RAB6C		DUT	TMEM200B
CCNT2		MIR4716	CCDC28B
HNMT		MIR7973-2	SFPQ
CCDC148-AS1		DMXL2	NCDN
PLA2R1		TMOD2	PSMB2
PPIG		MAPK6	LSM10
UBR3		MYO5C	PPT1
MYO3B		FAM214A	ZFP69B
AC007163.6		MNS1	SSBP3-AS1
MPP4		FAM81A	MROH7-TTC4
ADAM23		FOXB1	C1orf177
FZD5		C2CD4A	HSD52
UNC80		MIR190A	LINC00466
CPS1-IT1		DAPK2	ZNHIT6
DNAJB2		SLC51B	2021-09-15
RESP18		DPP8	GBP2
MOGAT1		IQCH-AS1	BARHL2
SPATA3		PAQR5	RPL5
HJURP		GOLGA6B	PALMD
COPS8		NPTN	PPM1J
RBM44		STOML1	NBPF8
RAMP1		GOLGA6A	SRGAP2-AS1
HES6		CCDC33	FCGR1C
PER2		GOLGA6D	FAM72C
MTERFD2		CSPG4	PPIAL4F
COL7A1		PEAK1	PEX11B
FAM212A		LOC645752	LCE6A
IFRD2		LOC91450	SHE
ZMYND10		CRABP1	ASH1L-AS1
CACNA2D2		CHRNB4	ETV3L
CISH		KIAA1024	FCRL6
GPR62		MESDC1	IGSF9
MIRLET7G		EFTUD1	F11R
GLYCTK		GOLGA6L9	NDUFS2
LINC00506		CPEB1	RPL31P11
CCDC54		SCARNA15	C1orf111
WDR52		HDGFRP3	METTL13
COX17		BNC1	PRG4
KPNA1		ADAMTSL3	RGS13
C3orf22		DNM1P41	CFHR3
TXNRD3		RHCG	PTPRC
RP11-88I21.2		KIF7	MIR181A1HG
MIR7976		MESP1	ELK4
MCM2		MIR5094	PM20D1
RP11-723O4.2		IDH2	FLVCR1-AS1
COL6A5		RP11-661P17.1	ANGEL2
C3orf72		SLCO3A1	TAF1A
PAQR9		CHD2	GUK1
SUCNR1		MIR3175	C1orf131
EGFEM1P		LINC01197	LGALS8-AS1
B3GNT5		FAM169B	OR14A16
PIGX		ANKDD1A	OR2T3
SNRK-AS1		SNRNP25	OR2G6
MIR564		HBA1	GRHL1
TMEM42		HBQ1	SNORA80B
KIF9-AS1		ARHGDIG	MYCN
RP11-586D19.1		DECR2	PFN4
MIR548I2		HAGHL	NLRC4
NSUN7		SSTR5	PRKD3
PDCL2		SSTR5-AS1	SLC3A1
LOC550113		TPSG1	MTIF2
PARM1		TSR3	CLEC4F
SCD5		GNPTG	PRADC1
HSD17B13		PTX4	AUP1
MANBA		ZNF598	ARID5A
CXXC4		CLDN9	FHL2
SNHG8		CCDC64B	RGPD4
HSPA4L		IL32	MIR4436B2
HHIP		ZSCAN10	DDX18
HHIP-AS1		OR1F1	FAR2P2
TIGD4		C16orf90	LOC401010
PPID		CDIP1	MIR663B
C4orf45		MIR6769A	CXCR4
RP11-205M3.3		ROGDI	LYPD6
FLJ38576		NAGPA	RND3
CYP4V2		RBFOX1	RBM43
SNORD123		CARHSP1	LOC100506124
MIR6131		EMP2	HOXD4
DNAH5		TNP2	TTC30A
FAM105B		SNN	OSBPL6
PDZD2		MIR4718	C2orf69
CTD-2127H9.1		MIR3670-2	AC072062.1
C9		TMC7	RPL37A
DHX29		UMOD	PNKD
SKIV2L2		PDILT	CCDC140
F2RL1		ANKS4B	NYAP2
ZBED3		RRN3P3	SNORA75
MIR3607		USP31	ILKAP
MIR4280		GSG1L	TRAF3IP1
LOC102546226		LAT	DUSP28
FBXL17		RRN3P2	SLC26A6
CTB-118N6.3		ZG16	MIR425
LOC101927280		TBC1D10B	DAG1
PPIC		ZNF771	GNAT1
AFF4		MIR4518	NAT6
TMEM173		ZNF689	RASSF1
PCDHA13		MIR4519	RPL29
PCDHB10		PRSS8	ALAS1
PCDHGC3		AHSP	STAB1
ARHGAP26-AS1		CLUHP3	ITIH3
RBM27		FLJ26245	DCP1A
POU4F3		MYLK3	C3orf14
MIR584		PHKB	TIMMDC1
IL17B		SIAH1	CD80
HMGXB3		C16orf97	POLQ
RPS14		CASC16	SEC22A
ZNF300P1		RBL2	GP9
CCDC69		RPGRIP1L	RHO
SLC36A2		CRNDE	PRR23B
GEMIN5		LPCAT2	ZIC1
PPP1R2P3		RP11-461O7.1	CP
GABRA6		GNAO1	LINC01214
LOC102557615		AMFR	CLRN1
RARS		SLC12A3	RP11-298O21.5
ARL10		NLRC5	SNORD66
CBY3		CX3CL1	GP5
LTC4S		CDH11	AC090044.1
FLT4		CDH5	THUMPD3-AS1
TMEM170B		CA7	MRPS25
RANBP9		CDH16	MIR4270
NUP153		HSF4	CCR4
HIST1H2BB		EXOC3L1	TRAK1
PRSS16		ZDHHC1	LRRC2-AS1
ZSCAN9		PARD6A	TDGF1
ZSCAN23		CENPT	SCARNA22
LINC00336		CTRL	RP3-513G18.2
SPDEF		MIR6773	SH3TC1
CMTR1		ESRP2	USP17L6P
CDC5L		IL34	HS3ST1
ENPP5		VAC14	KCNIP4-IT1
LINC00472		ZFHX3	MIR573
RARS2		FA2H	ANAPC4
ORC3		LDHD	TLR10
MANEA		CTRB2	CSN1S2AP
FHL5		CLEC3A	UTP3
CCNC		LOC101928248	SLC10A6
PREP		LOC102467146	PCNAP1
ARMC2		CDH13	PGRMC2
HINT3		MIR8058	ASIC5
RAB32		NECAB2	FAM198B
STXBP5		WFDC1	TMA16
TULP4		ATP2C2	APELA
RP3-510O8.4		KLHL36	SH3RF1
CUL9		FAM92B	SLIT2
FBXL18		GSE1	NDUFS6
ACTB		C16orf74	LOC100506858
FSCN1		LINC01082	MTMR12
VWDE		LINC00917	SEPP1
FAM126A		FOXL1	FST
GPNMB		MIR6775	IL31RA
CLK2P		CYBA	CENPK
CCDC126		SPG7	ARSB
LINC00997		PRDM7	LOC102546226
POU6F2-AS1		LOC100506388	MEF2C-AS1
AC095067.1		FAM101B	POLR3G
TYW1B		FAM57A	WDR36
[truncated: 5,559 more rows]
