# Supplementary material for: Transcriptional Start Site Coverage Analysis in Plasma Cell-Free DNA Reveals Disease Severity and Tissue Specificity of COVID-19 Patients
Source: Front Genet. 2021 May 28;12:663098. doi: 10.3389/fgene.2021.663098 (PMC8194351; doi:10.3389/fgene.2021.663098)
Supplement: Supplementary Table 2 — Genes with significantly different expression levels in blood cells of COVID-19 patient and lung cells with SARS-CoV-2 infection compared with COVID-19-negative cases showed consistently altered pattern in plasma of our severe patient. [file Table_2.XLSX]

## Sheet: Sheet1
Supplementary Table 2. Genes with significantly different expression levels in blood cells of COVID-19 patient and lung cells with SARS-CoV-2 infection compared with COVID-19 negative cases showed consistently altered pattern in plasma of our severe patient.
HN samples				WH samples
Downregulation in blood	Upregulation in blood	Downregulation in lung	Upregulation in lung	Downregulation in blood	Upregulation in blood	Downregulation in lung	Upregulation in lung
ZNF697	GBP1	SRM	TARDBP	LOC100288069	ZNF684	SLC35E2B	MIR429
THBS3	KLHDC8B	EMC1	EPHA2	SLC35E2B	GBP1	VAMP3	NOL9
GPATCH2	KY	MRTO4	FBXO42	RPL11	GBP6	NMNAT1	THAP3
PTRHD1	HERC5	SH3BGRL3	LUZP1	EVI5	OTOF	AGTRAP	TNFRSF9
PLB1	PRRT4	KIAA0319L	IFNLR1	CTSK	ITM2C	MAP3K6	SLC2A5
ORMDL1	TRIM5	CPT2	KPNA6	RNPEP	MANF	GJB4	GPR3
SAR1B	EPSTI1	ALG14	ADPRHL2	MAP10	MCM2	PIK3R3	EYA3
KLHDC3	XYLT2	SELENBP1	MEAF6	OR2W3	PTX3	LRRC41	MED8
UFL1	SIGLEC1	MRPL24	ZNF691	LRPPRC	HERC6	CMPK1	SNORD38B
MDFIC	MMP9	LAMC1	SNORD38B	FAM168B	BTN3A2	HSPB11	CC2D1B
LINC01006	HJURP	PYCR2	PRKAA2	ORMDL1	BTN3A3	MCOLN3	PARS2
RPL7	MCM2	KHK	MYSM1	PID1	BAK1	DDAH1	IL12RB2
RRAGA	PDZD2	RAB1A	HSD52	PPM1M	IFIT3	LRRC8B	C1orf52
MTPAP	SPDYC	LMAN2L	CACHD1	NAAA	IFITM3	HENMT1	PKN2
DHX32	TICRR	RPL31	PTGER3	GPRIN3	FEN1	CELSR2	SNORD21
CLP1	APOL6	CNOT11	RABGGTB	ANXA5	TROAP	SLC16A1	RSBN1
UBE4A		TMEM182	USP33	MTRR	KRT79	LAMTOR2	NRAS
RNASE6		XRCC5	MTF2	TRIO	OASL	UCK2	FAM72B
METTL17		ABHD14B	RNPC3	MEF2C	SERF2-C15ORF63	RNPEP	NBPF10
OXA1L		PTPRG	LRIG2	DMXL1	PCP2	EPHX1	HIST2H2BF
REREP3		NDUFB4	GDAP2	BOD1	TPX2	PSEN2	HIST2H2BC
CHP1		HLTF	NUDT17	FAM153A	GTSE1	SNAP47	HIST2H2BE
COPS2		MBNL1-AS1	CA14	DUSP22	CDC45	PLD5	PLEKHO1
OAZ2		KLHL8	ADAMTSL4	CSNK2B	LIF	ACP1	UBE2Q1
GGA2		TMEM192	PIP5K1A	LOC100294145	CCDC140	SDC1	RIT1
TUFM		UQCRQ	TTC24	NUDT3	PTTG1	EFR3B	TMEM79
PPP4C		TXNDC15	KCNJ10	APOBEC2	TK1	LRPPRC	TTC24
DPEP2		PCBD2	SNORD81	USP45	TYMS	TEX261	IFI16
WDR59		PFDN1	MRPS14	NT5DC1	CCNE1	REEP1	DDR2
ST6GALNAC1		NDUFA2	KLHL12	EPM2A	APOL6	INPP4A	SUCO
ALKBH7		DDX41	SLC41A1	SHPRH	GALM	TMEM182	RC3H1
EIF3K		HIST1H2BC	LPGAT1	SLC25A40	TOX	STK39	PFKFB2
ADAMTS5		MAPK14	RBM34	PDK4	EGFL7	ITGA6	EGLN1
EIF3D		MED20	WDR35	COPG2	DUSP5	HSPD1	LGALS8
VSIG4		KLHDC3	ZNF512	GIMAP6	TRIM22	NRP2	TTC32
SH3BGRL		MCM3	SOS1	HGSNAT	OAS2	ADAM23	ITSN2
RBMX		SNHG5	MAP4K3	TMEM70	PHF11	COL4A4	ZNF512
		PSMA2	CCDC85A	PTDSS1	NDC80	RNPEPL1	FOSL2
		PMS2P5	REL	ATP6V1C1	ZBTB32	MST1R	TTC27
		ZNHIT1	B3GNT2	SNX30	SLAMF7	GNAI2	PAPOLG
		CALU	PELI1	SURF1	MUSTN1	PPM1M	MXD1
		AKR1B10	C1D	FCN1	SYNJ2	SPCS1	C2orf42
		CREB3L2	EGR4	SEC61A2	LY6E	PDHB	MRPL35
		KLRG2	KCMF1	PRPF18	KLHDC7B	FAM86DP	GCC2
		DCAF13	MAP3K2	ZNF33B	PDZD2	DIRC2	SFT2D3
		SQLE	POLR2D	HTRA1	KCNN3	ITGB5	AMMECR1L
		PSAT1	SAP130	PTPRE	ZWINT	PODXL2	RAB3GAP1
		WAC-AS1	HOXD11	TIMM10B	IFI27	RAB7A	TANK
		RPS24	HOXD1	MTCH2	MYBL2	CLSTN2	PPIG
		FFAR4	C2orf66	CYB561A3	IFIH1	PLS1	CIR1
		NDUFB8	SNORA41	SIK3	HERC5	IGSF10	CHN1
		LGR4	PLEKHM3	TAS2R20	IFITM1	MBNL1	ATF2
		HNRNPUL2	TNS1	EPS8	TMEM229B	PIGX	HOXD11
		FAU	MRPL44	CPM	SAMD9L	ARPC4	NUP35
		FIBP	RBM5	FGD6	NT5C3A	CIDEC	C2orf66
		MRPL21	SENP7	SLC25A3	SERPING1	RPL32	ALS2
		NDUFC2	MIR568	SACS	SLCO4A1	NUP210	INO80D
		REXO2	GRK7	VPS36	ISG15	ANO10	FAM124B
		HSPA8	LOC646903	SUGT1	IFI6	PGM2	ARL4C
		KRT86	SCARNA7	CDC16	GBP3	SPATA18	UBA7
		CALCOCO1	ZNF639	METTL17	EIF2AK2	PAICS	RBM15B
		PA2G4	YEATS2	ARHGEF40	KCNK7	IGFBP7	PDE12
		ESYT1	CLCN2	LGALS3	TICRR	UGT2B4	KBTBD8
		MMAB	EIF4A2	TTC9	IFI35	NAAA	TMF1
		SDSL	CCDC50	TMED8	BTN3A1	ENOPH1	CHMP2B
		COQ5	CAND2	DICER1	AGPAT1	SPP1	C3orf38
		SLITRK5	RAB5A	REREP3	FOXM1	ABCG2	TBC1D23
		TTC5	SNORA62	ZNF689	CCND2	PPP3CA	CD200R1
		OXA1L	NKTR	SIAH1	WDR62	ANXA5	HCLS1
		TMX1	ZNF501	RBL2		SLC25A4	ZBTB38
		SORD	CLEC3B	ZFHX3		FAM149A	PTX3
		TUFM	TMEM156	KLHL36		CMBL	TBL1XR1
		PPP4C	DCAF4L1	SPG7		PART1	SOX2
		OGFOD1	WDFY3	ARRB2		PPIC	KLHL24
		PSMB10	HERC5	PLD2		LMNB1	BCL6
		LDHD	FAM13A-AS1	ASGR1		SLC12A2	MUC4
		MYH10	NAF1	TNFSF13		ANXA6	EGOT
		FKBP10	FAM218A	FLII		SLIT3	LINC00312
		CACNG4	PRKAA1	STAT5B		ERGIC1	THUMPD3
		DCXR	LOC100506548	MAP3K14		PDLIM7	ACVR2B-AS1
		TBCD	RNF138P1	GALK1		RUFY1	TTC21A
		DNM2	ARRDC3	SYNGR2		TUBB2A	ZNF721
		CYP4F11	SNCAIP	PGS1		TMEM14C	HAUS3
		COPE	SMAD5	METRNL		ELOVL2	FAM193A
		ATP13A1	HARS2	LINC00667		CAP2	MSANTD1
		EIF3K	RBM22	GALNT1		SCGN	ZBTB49
		RPS19	NUDCD2	MALT1		TUBB	RAB28
		EMC10	FGF18	GPR108		ELOVL5	CXCL11
		BCL2L1	SIMC1	SLC27A1		GCLC	PPM1K
		CCT8	RAB24	SIRT2		MYO6	FAM13A-AS1
		PDXK	ZFP2	ERF		NT5DC1	AIMP1
		SREBF2	HEIH	ARHGAP35		EZR	METTL14
		ATXN10	HIST1H1D	C20orf194		RSPH3	BBS12
		SNRPD3	ZNF322	PRNP		SNX8	MGARP
		PHKA1	HECA	KCTD17		IQCE	PLRG1
		SH3BGRL	MTRF1L	HMOX1		KLHL7	SAP30
			LPA	WDR13		SCRN1	ANKRD33B
			C7orf31	MTMR8		BLVRA	LOC100132356
			PLEKHA8	GLUD2		OGDH	PPWD1
			BMPER	MTMR1		CCM2	FER
			NPC1L1	NSUN4		PSPH	APC
			POM121C	PTRHD1		CCT6A	FEM1C
			AKAP9	DNAJC10		ABHD11	ZNF608
			FAM200A	STK11IP		UPK3B	CSF2
			C7orf43	KPNA1		PDAP1	HARS2
			SRRT	EIF2B5		ZNHIT1	SPRY4
			HILPDA	BBS7		CEP41	ADRB2
			NOM1	UBTD2		COPG2	NOP16
			DCTN6	BPHL		KLRG2	FAF2
			CA2	SEMA3C		FDFT1	HEIH
			GEM	FASTK		HGSNAT	SNORD96A
			GRINA	ANAPC2		NCOA2	HIST1H1E
			TAF1L	MYO7A		PTDSS1	HIST1H2BJ
			TMEM215	TMTC1		MATN2	MIR3143
			TRMT10B	UHRF1BP1L		EFR3A	ZNF184
			RASEF	SLC8B1		LYNX1	ZSCAN12
			ROR2	XPO4		PUF60	HLA-F
			ZNF484	ATG2B		FOCAD	TRIM26
			ZNF169	CHP1		IGFBPL1	ATAT1
			ZNF510	CLPX		CNTNAP3B	TNF
			XPA	CTSH		GOLM1	SNORD52
			ZFP37	ALDH3A2		NINJ1	GPSM3
			RC3H2	EZH1		TXN	UBR2
			CARD9	NPEPPS		SVEP1	FOXO3
			PRPF18	LINC00526		RPL35	TAB2
			DDIT4	SOCS6		SH3GLB2	TRIM38
			EIF3A	ZNF529		LAMC3	RALA
			TCERG1L	ARFGEF2		SURF1	CDK13
			PPP2R2D	EIF3D		MRPL41	CCT6P1
			EIF3M	CSF2RA		NEBL	POM121
			ABTB2	RAPH1		PRTFDC1	NCF1
			TRAF6	CDV3		ANXA2P3	TRRAP
			OSBP	STK32B		DLG5	C7orf61
			NXF1	HFE		ANXA11	DNAJC2
			FERMT3	AIF1		PAPSS2	CCDC71L
			MALAT1	FGFR1OP		IDE	METTL2B
			RELA	CPVL		FFAR4	MNX1
			TMEM126A	TRUB1		HOGA1	ATP6V1B2
			GPR83	CTNND1		CD81	LSM1
			DCUN1D5	WDR74		STK33	VCPIP1
			DYNC2H1	FRMD8		GALNT18	TMEM67
			CBL	SLC4A8		TEAD1	PDP1
			FOXJ2	NUDT14		NUCB2	VPS13B
			STYK1	DPH6		LGR4	RNF19A
			LRP6	SCPEP1		MTCH2	RAD21
			DDX47	TTYH2		NAA40	GPIHBP1
			SLCO1B1	DSC2		TRPT1	ZNF250
			PYROXD1	ACTR1B		AIP	RANBP6
			RHEBL1	CD302		LRP5	TOPORS
			ZBTB39	ZDHHC3		CTTN	C9orf57
			AVIL	PTPN13		P2RY6	LOC389765
			CPSF6	SETD7		ARHGEF17	MIRLET7D
			FRS2	CTSO		CAPN5	ZNF169
			LGR5	TMEM144		PRCP	RC3H2
			TBC1D15	SREK1		PRSS23	GOLGA1
			CDK17	HDAC3		CTSC	MED27
			PPP1CC	DSE		RDX	SNAPC4
			MAP1LC3B2	MAP3K4		IL18	MRC1
			MSI1	LPAR1		HSPA8	ENKUR
			KRAS	MS4A6A		NRGN	ARHGAP12
			RFXAP	TAGLN		TIRAP	ZNF239
			EPSTI1	SYNJ2BP		IPO8	CCAR1
			LRCH1	DET1		PKP2	AP3M1
			TGDS	ZNF263		PFKM	HECTD2
			RALGAPA1	SLC7A6		PRKAG1	SFR1
			SOS2	UTP18		ANKRD52	TIAL1
			MAP4K5	CD300E		MSRB3	IKZF5
			GMFB	IMPA2		SLC25A3	IFIT3
			TRMT5	ATP9B		UNG	ANO9
			ADAM20P1	TYK2		RFC5	MUC6
			RBM25	XRN2		VPS33A	NAV2
			IRF2BPL	XKR7		ARHGDIB	CSTF3
			LINC00605	AMPD2		NDFIP2	NAT10
			MGA	DCLRE1B		PCCA	ABTB2
			USP8	RGPD1		COL4A1	PRDM11
			CGNL1	DENND6A		ATP11A	SPI1
			LDHAL6B	KIAA1143		LGALS3	SNHG1
			CRTC3	FAM114A1		TTC9	PYGM
			TM2D3	CORIN		ENTPD5	KDM2A
			KCTD5	TSPAN5		TMED10	IL18BP
			PALB2	TRIM36		NRXN3	TMEM126B
			DCTN5	FKBP9		FLRT2	DCUN1D5
			FA2H	SMARCD3		JAG2	MSANTD4
			GABARAPL2	PI4K2A		BRF1	BUD13
			C16orf46	AHNAK		FAN1	SLC6A12
			LOC100129617	HEATR3		AVEN	MIR141
			FOXC2	MPDU1		MYO5C	CLEC4A
			BCL6B	APCDD1		NPTN	LOC642846
			KCTD11	CENPB		CHRNB4	CDKN1B
			PER1	RAB36		CPEB1	SLCO1B1
			VAMP2	VSIG4		SLCO3A1	BHLHE41
			TEKT3	DPYD		SNRNP25	H3F3C
			ZSWIM7	KLF11		SSTR5	DDN
			MED9	LOC285074		SSTR5-AS1	RHEBL1
			TVP23B	SUCLG2		GNPTG	LOC100335030
			NLK	SLC4A7		ROGDI	GPR84
			SLC6A4	CCDC170		NAGPA	ATXN7L3B
			RHOT1	SLC12A9		CARHSP1	KRR1
			NR1D1	GSTK1		PHKB	PHLDA1
			ATXN7L3	TPK1		RPGRIP1L	BBS10
			CDC27	ZNF862		CDH16	C12orf29
			PPM1E	IKBKB		VAC14	DRAM1
			APPBP2	TG		LDHD	C12orf45
			SMURF2	GAPVD1		CYBA	FICD
			LINC00674	TMEM218		RPA1	SART3
			KCNJ2	SLC9A7P1		ARRB2	USP30
			MIB1	SUDS3		PLD2	KCTD10
			C18orf21	POLR3E		PFN1	ATXN2
			PSTPIP2	CLEC10A		TMEM256	RNF10
			SOCS6	ARSG		NCOR1	OASL
			TICAM1	FBL		FLII	ZNF26
			RGL3	UBE4B		SLC47A1	POLR1D
			ZNF443	CLCN6		KIAA0100	PAN3
			JUNB	SFT2D2		RFFL	LPAR6
			GDF15	PLXNA2		KRT19	SETDB2
			ZNF675	C5orf24		ACLY	KLF5
			ZNF507	RPS14		ETV4	TNFSF13B
			LIN37	GIMAP8		MRPS23	CCNB1IP1
			NFKBID	PDSS1		MRC2	PPP1R3E
			ZNF146	RASSF7		TEX2	EMC9
			IFNL3	CPSF7		PRKAR1A	G2E3
			CNTD2	TTC12		GALK1	KIAA0391
			SERTAD1	P2RX4		SYNGR2	DACT1
			SNRPA	CLK3		TIMP2	VRTN
			CYP2G1P	SMG1P1		ARHGDIA	JDP2
			ZNF574	CPNE2		ANAPC11	ALKBH1
			ZNF526	SCIMP		MYL12B	SNHG10
			LYPD3	ZBTB14		GALNT1	BDKRB2
			ZNF234	MAN2B1		SEC11C	BCL11B
			SNORD35B	KIAA0355		PIGN	CCNK
			ZNF227	AKT1S1		MED16	UBE3A
			PLAGL2	LILRB2		WDR18	PGBD4
			RBM12	FAM104B		MPND	RASGRP1
			WFDC2	RMND5A		UHRF1	ZSCAN29
			TUBB1	CLOCK		NOTCH3	SPATA5L1
			SIM2	COMMD10		CYP4F2	NEDD4
			APOBEC3F	FAM135A		ALKBH6	PIAS1
			EP300	GTF2IP1		SPINT2	LARP6
			IL17RA	AGO2		MRPS12	EDC3
			CRYBB2P1	PCSK5		KCNN4	NRG4
			MTMR3	C12orf49		BCAM	BCL2A1
			TUG1	XYLT1		MEIS3	WASH3P
			HMGXB4	KATNB1		TRIM28	ZNF597
			PPEF1	ZDHHC7		PRNP	RRN3
			SLC9A7	NLRP1		CST1	NDE1
			RGN	SIGLEC10		GSS	PKD1L3
			TSPYL2	CD99L2		BCAS1	ZFP1
			NAP1L2	KCNQ1		GNAS	GABARAPL2
			THOC2	AHCYL1		PSMA7	JPH3
			DNAJC8	NBPF15		DNAJC5	METTL16
			ZC3H12A	THBS3		B3GALT5	SNORA48
			MAGOH	F2RL1		PFKL	MYH3
			BCL10	SH3PXD2B		C1QTNF6	ZNF830
			AMY2B	SMPD2		LGALS1	CACNB1
			NRAS	CHRAC1		XPNPEP3	TCAP
			CD58	P4HA1		CYB5R3	DHX58
			DNAJC27	PITPNM1		CTPS2	NBR1
			FOXN2	BRI3BP		RBBP7	WFIKKN2
			LGALSL	FLOT2		PDHA1	DDX5
			MITD1	CPNE1		WDR13	LINC00674
			SNORD89	MAFB		GJB1	GGA3
			CCNT2	RBM3		PLS3	ACOX1
			PPIG	HDAC1		PGRMC1	AATK
			UBR3	EIF2B4		APLN	CSNK1D
			MPP4	MARCO		ATP6AP1	NEDD4L
			FZD5	LRRC58		AURKAIP1	GNG7
			DNAJB2	VPS8		USP48	ZNF121
			RBM44	SLC25A13		STMN1	ZNF44
			PER2	COG5		SDC3	DDA1
			B3GNT5	EEF1D		KIAA0754	KCNN1
			TMEM42	PPP3CB		CTPS1	ZNF101
			MANBA	SWAP70		PTPRF	LINC00662
			SNHG8	MGST1		SCP2	ZNF383
			HSPA4L	FOXO1		PGM1	ZNF527
			HHIP-AS1	ANKRD10		CLCC1	SERTAD3
			TIGD4	CUL4A		SEC22B	ITPKC
			PDZD2	APRT		MRPS21	ZNF155
			AFF4	B3GNTL1		ANXA9	ZNF230
			RBM27	ACSS2		CGN	ZNF223
			HMGXB3	NPHP3		NPR1	ZNF225
			ZNF300P1	NBPF9		MPZL1	EML2
			NUP153	TAF5L		EFCAB2	PRKD2
			ZSCAN9	TAPT1-AS1		LOC339803	TULP2
			CDC5L	LOC645513		SLC9A2	NUP62
			LINC00472	PANK3		GALNT5	CLDND2
			TULP4	IMPDH1		ITGB6	ZNF765
			TYW1B	HOOK3		DYNC1I2	IL11
			BET1	RPS20		HIBCH	ZNF776
			GIMAP8	ZDHHC21		PSMD1	ZNF552
			GNRH1	LARP4B		ATP6V1A	ZNF8
			UBE2V2	DGKA		EEFSEC	ZNF324
			FAM91A1	TMEM19		SMARCC1	ZNF343
			CNTLN	HECTD1		SMIM14	SLX4IP
			ALDOB	VCPKMT		PDLIM5	MGME1
			OTUD1	RHOT2		CASP6	PDRG1
			KIF5B	TOP3A		ARFIP1	CHD6
			PPP1R3C	GRB2		ROPN1L	ZSWIM1
			BTAF1	MED14		HMGCS1	PMEPA1
			C10orf82	PAGE2B		LARP1	SLC17A9
			SCUBE2			BPHL	SAMSN1
			DENND5A			TPMT	GRIK1-AS2
			SBF2			TAPBP	PAXBP1
			LDHAL6A			ACAT2	FAM227A
			SNORA57			AGMO	PHF5A
			PCF11			AGR2	TFIP11
			MSANTD4			CBX3	LIF
			RIMKLB			SEMA3C	OSM
			MED21			KIAA1549	RFPL3S
			SLC38A4			MGAM	PIM2
			FIGNL2			FASTK	RPA4
			R3HDM2			ADAM9	TCEAL1
			KIF5A			FABP5	NKRF
			PAWR			WWP1	UPF3B
			CCDC38			TOP1MT	WRAP73
			SPPL3			DOCK8	CCDC28B
			ZMYM5			RPL12	SFPQ
			HNRNPA1L2			SSNA1	ZFP69B
			ZIC5			RHOBTB1	HSD52
			ZBTB1			RAB1B	PEX11B
			VSX2			TMEM123	ASH1L-AS1
			PGF			SIAE	ELK4
			SNORA28			ACAD8	TAF1A
			ZNF770			PTMS	GRHL1
			MFAP1			COX6A1	SNORA80B
			GABPB1			SCEL	PRKD3
			EDC3			DOCK9	ARID5A
			ZC3H7A			UBAC2	CXCR4
			CRYM			ITPK1	RND3
			RBBP6			AKT1	SNORA75
			DNAJA2			SLC28A2	ILKAP
			CXCL16			SLC27A2	SLC26A6
			RNASEK-C17orf49			PIGQ	RASSF1
			DNAH2			CLCN7	DCP1A
			TMEM107			RABEP2	C3orf14
			ZNF286B			TMEM219	TRAK1
			LRRC37B			BBS2	UTP3
			MSL1			MMP15	FST
			ZNF385C			PDPR	WDR36
			CNTD1			DBNDD1	SRP19
			CCDC137			CTC1	MCC
			ADNP2			ALDH3A2	2021-09-08
			ZNF266			PCTP	KLHL3
			LRRC25			MRPL38	FBXO38
			CYP2B6			TBCD	HAVCR2
			TMEM145			KEAP1	PTTG1
			ZNF222			AP1M2	NUDCD2
			ARFGEF2			EHD2	HIST1H2BE
			SLC17A9			KDELR1	ZSCAN9
			IFNAR2			FERMT1	LTB
			SYCE3			DYNLRB1	GPANK1
			APOL6			RRP1B	LOC100507547
			HNRNPH2			SLC19A1	GTPBP2
			LRCH2			IFT27	MAD2L1BP
						SNRPD3	RGS17
						GGT1	IPCEF1
						ASCC2	FRMD1
						CSF2RA	COX19
						UBA1	FAM200A
						IQSEC2	GIGYF1
						OCRL	TNFRSF10B
						TMEM185A	CHMP7
						SLC10A3	CDCA2
						ZMPSTE24	UBE2W
						LEPROT	GDAP1
						S100A6	MED30
						RBKS	UHRF2
						STEAP3	MRPL50
						IDH1	SCAI
						NICN1	SNORA65
						MITF	GTF3C4
						ABHD10	BMS1
						MAP4	UNC5B-AS1
						LRPAP1	CFL1P1
						STK32B	AMBRA1
						HFE	FNBP4
						ORC3	SMTNL1
						BZW2	SNORD28
						TNS3	HOXC10
						SEMA3E	PTPRR
						FGL1	TCP11L2
						SLC39A14	PSPC1
						SYBU	HNRNPA1L2
						CNTNAP3	CHAMP1
						CCDC6	NEMF
						ANK3	FBXO34
						CNNM1	KIAA0586
						MRPL16	HIF1A-AS2
						B3GAT3	ZFYVE1
						EHD1	BMF
						USP5	DCAF13P3
						FAM86FP	POLR2M
						ITM2B	MEX3B
						SEC23A	ZSCAN32
						NUDT14	ZNF629
						CA12	PDP2
						SCPEP1	MAF
						MXRA7	ZCCHC14
						DSC2	ALOX12B
						ZADH2	TMEM107
						SYNGR4	TVP23B
						NLRP2	RARA
						ATP9A	DGKE
						FOXRED2	NT5C
						CDC42EP1	SPHK1
						TMEM184B	SMIM7
						SF3A1	CYP2A6
						PGK1	ZNF234
						PRPS1	FLT3LG
						TTYH3	ZNF331
						CRAT	ZNF587B
						RXRA	FOXA2
						MAPK3	RBM39
						YIPF1	SNHG11
						ACADM	ADNP
						TTLL7	MIR125B2
						IGSF3	SIM2
						RAB13	ADM2
						FLAD1	APOL6
						MTX1	AMELX
						NES	FUNDC1
						ABCB10	ZNF182
						HHAT	ARMCX5
						RRM2	NXT2
						ROCK2	IGSF1
						DDX1	ZSCAN20
						ANTXR1	MTF1
						TMSB10	SIKE1
						ACTR1B	PIP5K1A
						MGAT5	XCL1
						UMPS	PUM2
						ATP1B3	ASPRV1
						PRRT3-AS1	ARHGAP15
						ZDHHC3	CASP8
						RPL9	ARL13B
						PTPN13	GRAMD1C
						SETD7	SETD5
						TMEM144	C3orf35
						CLPTM1L	SLC1A3
						FAM173B	RIOK2
						FGF1	MXD3
						SH3TC2	HIST1H1D
						COL21A1	HIST1H2BM
						BEND6	POU5F1
						CD24	TPBG
						CAV1	DACT2
						NUDT18	GATAD1
						EPHX2	ZNF394
						VDAC3	PMPCB
						DCAF13	IFRD1
						FAM120A	MAK16
						PSMD5	RRM2B
						FPGS	PVT1
						GDI2	BNC2
						MTG1	TSC1
						CTSF	HSD17B7P2
						TAGLN	DUSP5
						PLEKHG6	TRIM22
						KRT4	TMEM9B-AS1
						AAAS	SNORA40
						RAB5B	FAM76B
						SMARCC2	VDR
						SLAIN1	STAT2
						EML1	PIP4K2C
						SCAMP2	ZDHHC17
						ZFAND6	SELPLG
						EEF2K	OAS2
						GLG1	COG3
						SLC43A2	ZC3H13
						MIEN1	PHF11
						KRT20	PIBF1
						NT5C3B	CFL2
						IMPA2	MKRN3
						CD320	TTC23
						ZNF43	ERI2
						CYP2S1	PHKG2
						FASTKD5	FBXL19-AS1
						GINS1	GABARAP
						WDR4	MGC12916
						PACSIN2	SYNRG
						PRDX4	CCDC43
						SMC1A	SPAG9
						DCAKD	COIL
						PTPRN2	KCNJ2
						SSX2IP	RNMT
						TMEM56	ZNF226
						CKS1B	ZNF460
						GALNT14	ZMYND8
						PROC	USP16
						GPC1	UPB1
						LAMB2	CRYBB2P1
						SLC6A20	THOC2
						FAM114A1	SRSF4
						HMGCR	KPNA6
						PCBD2	LRRC40
						CLTB	SRSF11
						RPP40	SASS6
						TOMM6	RBM15
						ENPP1	TRIM33
						FKBP9	NUP210L
						GTF2I	SLAMF8
						AP4M1	KLHL20
						IMMP2L	ZBTB37
						MSRA	PPFIA4
						POLR3D	HIST3H2BB
						NCALD	DHRS3
						SHARPIN	TAF1B
						SURF2	PEX13
						DKK1	SPRED2
						LOXL4	ORC4
						CD151	RBMS1
						SDHAF2	CCDC173
						AHNAK	NFE2L2
						PDGFD	FAM126B
						HYOU1	RNF25
						MRPL42	RBM5
						NYNRIN	TMEM115
						AHSA1	MSL2
						CINP	XRN1
						PDIA3	SIAH2
						CLN6	PA2G4P4
						ADPGK	IL12A
						MPDU1	RBMS3
						P4HB	LCORL
						FASN	DCUN1D4
						ELAC1	ANKRD17
						PSG1	RASSF6
						OPA3	SPATA5
						AP2S1	TMEM161B
						FTL	TMEM161B-AS1
						BCL2L1	VTRNA1-1
						TTC3	CCNG1
						KRBOX4	BTN2A2
						TIMP1	CDC5L
						TMEM164	ZNF451
						IDH3G	CEP85L
						CBS	ESR1
						FAM213B	C6orf120
						RCC2	PMS2CL
						B4GALT2	AVL9
						WLS	THAP1
						UBAP2L	SNORD87
						MPZ	PARP10
						RNF187	ZCCHC7
						OBSL1	ZNF484
						LRIG1	PITRM1-AS1
						SUCLG2	ZNF438
						SUSD5	ZNF22
						TMEM129	EXPH5
						UCHL1	RPL13P5
						PCDHGC3	GOLT1B
						NDFIP1	ARID2
						TPD52L1	ZFC3H1
						RNF216P1	KBTBD6
						PON3	SNAPC1
						SLC12A9	MAX
						AP1S1	ADAM21
						GSTK1	SCAND2P
						MRPS28	WDR73
						MPDZ	ARRDC4
						ZER1	LUC7L
						ANXA7	AXIN1
						SLC22A18	E2F4
						PACS1	ATXN1L
						SERPINH1	LINC00324
						TMEM218	NLK
						MTHFD1	TNFAIP1
						TDP1	NF1
						LITAF	GGNBP2
						NTAN1	RPS6KB1
						FUS	SNORA68
						TP53	PPP1R15A
						TLCD1	ZNF350
						RAB5C	ZNF761
						MFSD11	IFNGR2
						PCYT2	SPATC1L
						SH3GL1	APOBEC3F
						FBL	YY2
						MB	KDM5C
						GYG2	TAF1
						KCNAB2	DENND2C
						MARCKSL1	TPR
						TMEM54	YOD1
						GSTM4	RCOR3
						PTGFRN	NOL10
						PLXNA2	PTCD3
						FAM98A	MITD1
						CALM2	CBWD2
						NAGK	SP100
						DCTN1	MSL3P1
						CNOT11	TRMT10C
						SHISA5	IQCB1
						MAN2B2	MB21D2
						SGCB	PCGF3
						SLC23A1	KIAA0232
						PCDHAC1	UBA6
						RPS14	PDZD2
						ALDH5A1	PELO
						IGF2R	DCP2
						EIF2AK1	HAND1
						NDUFA4	HIST1H2AM
						DDX56	ZKSCAN8
						SND1	HSPA1L
						CALD1	CYB5R4
						KIAA1147	ZC3H12D
						ABCF2	FBXO5
						BMP1	HOXA3
						PBK	POLR2J4
						TPM2	SEPT7P2
						APBB1IP	FAM84B
						SLC29A3	SLC24A2
						POLR2G	CHMP5
						CCND1	GLUD1P3
						CMAS	C10orf55
						DENND5B	SAMD8
						PSME2	SAA2
						GNB5	DNAJC24
						MPG	IMMP1L
						DOK4	PUS3
						AARS	IFFO1
						RTN4RL1	HELB
						TRPV1	SOCS2
						CACNG4	SLC41A2
						PYCR1	IFT81
						SLC39A6	PGF
						TXNL4A	LDHAL6B
						OAZ1	SNORA67
						SLC25A23	ALOXE3
						PEX11G	TBC1D3P1-DHX40P1
						MAN2B1	PPM1D
						TECR	UBALD2
						FAM71E1	ZNF823
						TMEM230	ZNF222
						RALY	ZNF805
						ST13	ZNF547
						ATP6AP2	ZNF256
						PSMD10	LSM14B
						UBIAD1	MIS18A
						CTNNA1	DYNLT3
						CLYBL	TFE3
						ECI2	YTHDF2
						NADK	TXLNA
						QPCT	NBPF14
						NDUFA10	KCNN3
						LIAS	KMO
						SPCS3	GPATCH11
						SDHA	CLHC1
						MAP1B	KDM3A
						COMMD10	UNC50
						SFRP4	2021-03-07
						CACNA2D1	SP3
						CROT	COQ10B
						ORAI2	PLEKHM3
						SORBS3	SLMAP
						DECR1	GPR156
						CDH17	IL17RE
						GPR107	EPM2AIP1
						PFKP	LARP1B
						DHTKD1	FRG1
						MRPL43	BNIP1
						SPA17	BTN2A3P
						SLC48A1	EFHC1
						ARF3	HBS1L
						ORMDL2	PPIL4
						CORO1C	ZNF3
						ORAI1	ZNF800
						COL4A2	SNX16
						IPO4	ZNF658
						PSEN1	CH25H
						NOMO3	ZNF143
						CLN3	SNORD29
						ZDHHC7	DDX10
						SDF2	STYK1
						SLC16A5	BAZ2A
						TSEN54	PPP1R12A
						ALPK2	N4BP2L2
						RNASEH2A	INTS6
						PPP5C	ZBTB25
						RRP1	IFI27
						SYAP1	ZNF280D
						CD99L2	TBX6
						AHCYL1	TMEM170A
						JTB	SCARNA21
						COG2	CNTROB
						LTBP1	CCR7
						PARD3B	ABCA6
						P4HTM	CHMP1B
						SSR3	SGTA
						ADH1C	ZNF699
						ADAMTS12	BEST2
						ERAP1	MED26
						RARS2	PLEKHG2
						HECW1	CYP2G1P
						TES	PRKCG
						TNFRSF11B	APOBEC3D
						NDUFB6	ZNF280A
						AKR1C3	ATRX
						DUSP13	STK40
						CTSD	BTF3L4
						NAP1L4	ADAMTSL4
						TSPAN18	DENND1B
						TMEM132A	FBXO11
						PITPNM1	CCDC88A
						SLCO2B1	IFIH1
						NDUFA4L2	SNORD11
						TMPO	FASTKD2
						KLC1	SLC16A14
						CD276	CGGBP1
						POLR3K	ARL14
						SPNS1	EAF1
						ADAT1	UBE2E2
						B9D1	HNRNPD
						FLOT2	HERC5
						NPLOC4	HSPA4L
						MYO5B	VEGFC
						TPM4	CDK7
						B9D2	TBCA
						CST2	SAR1B
						CPNE1	RAB24
						PRPF6	HNRNPH1
						WNT7B	SLC35B3
						CELSR1	HCG27
						UQCR10	NXPH1
						RBM3	PEX2
						TMEM255A	ZHX1
						DKC1	SPATA6L
						LMF2	BAG1
						HDAC1	CCL27
						POMGNT1	FAM122A
						SHISA4	ZNF79
						C1orf115	BAMBI
						CHPF	SPOCK2
						CTDSPL	IFITM1
						TACC3	NUP98
						PDCD6	SBF2
						NDUFAF2	FGFR1OP2
						ADRA1B	GAS2L3
						HARS	DIS3
						RAC1	CLN5
						COL28A1	PNN
						COA1	RDH12
						DEPTOR	ZNF774
						EEF1D	SCNN1G
						PDCD4	DHX38
						PCBD1	SAT2
						H19	IKZF3
						NCAPD2	ANKRD40
						MGST1	MBTD1
						TMTC3	PTRH2
						PYGL	MIR5047
						JKAMP	MAFG
						SERPINA6	ZNF554
						HEXA	FBXL12
						LRRC28	C19orf44
						CACNA1H	ZFP36
						APRT	SERTAD1
						MKS1	BRSK1
						KCTD1	ZNF211
						TLE6	ESF1
						ASNA1	DIDO1
						RPS19	MED15
						GEMIN7	TRIM13
						TCN2	VPS13D
						COX7B	MED18
						MORC4	RNF19B
						G6PD	BCL9
						RBFA	PPP1R12B
						PIGV	ZNF670
						SFN	CREB1
						AKR1A1	FRMD4B
						CD46	EREG
						MRPS9	RRH
						RALB	WWC2
						MYO1B	SRFBP1
						SPATS2L	IRF1
						SRPRB	CLK4
						HLTF	BTN2A1
						NDUFB5	PIM1
						SEL1L3	USP49
						MSMO1	GCM1
						MRPS18B	CREB5
						FLOT1	SAMD9L
						RPS18	VGF
						RRP36	DENND4C
						IMPDH1	TUSC1
						SCARA5	CAAP1
						RPS20	MIR3153
						CPNE3	ATP6V1G1
						TSTA3	ZNF248
						GNE	R3HCC1L
						TMEM245	ARL14EP
						PHYH	TUT1
						PIP4K2A	RELA
						WAC-AS1	ZNF202
						TM9SF3	NR4A1
						OTUB1	BORA
						AQP11	EAPP
						DGKA	COQ6
						TMEM19	HMG20A
						SEL1L	GDPGP1
						AHNAK2	C16orf96
						MINK1	RBBP6
						COA3	ZNF764
						SMARCD2	WRAP53
						GRB2	SNORD65
						ACTG1	MIR3064
						B3GNT3	ICAM1
						TOMM40	ZNF571
						PRKCSH	ZNF546
						CEACAM6	SNRPA
						CTSA	PINLYP
						LSS	IRGQ
						SLC25A1	ZNF549
						CHCHD10	RBM12
						SEC14L4	PTPN1
						YWHAH	YTHDF1
						ZBED1	AKAP17A
						LAS1L	ZXDB
						SLC25A5	BCORL1
						NDUFA1	CROCCP2
						PCBP2	SRRM1
							SYF2
							PUM1
							MYSM1
							RABGGTB
							SLC30A7
							TMEM167B
							PRCC
							USP21
							ELF3
							GPATCH2
							MIR3916
							BIRC6
							NOSTRIN
							ORC2
							KANSL1L
							PPP4R2
							TRIM59
							EIF4A2
							LOC220729
							ZNF518B
							SDAD1
							ANKRA2
							ACOT12
							IL13
							MED7
							MAML1
							ABHD16A
							PNISR
							TRIM4
							FAM214B
							ZFYVE27
							TCF7L2
							ZBED5
							NEAT1
							WNT11
							MMP13
							LRTM2
							DSTNP2
							MBD6
							N4BP2L2-IT2
							MAPK1IP1L
							VSX2
							MFAP1
							PYGO1
							HERC1
							LRRC49
							SYNGR3
							IGSF6
							EFNB3
							SMG8
							VMP1
							CEP76
							ZNF443
							C19orf54
							ZNF614
							ZNF845
							ZNF227
							ISG15
							TNFRSF1B
							IFI6
							MAGOH
							RWDD3
							POU2F1
							ARL8A
							HIST3H2A
							AFTPH
							NR4A2
							SLC25A12
							TYW5
							STK16
							PLSCR1
							CRBN
							BHLHE40
							LSM6
							CBR4
							EPB41L4A-AS1
							BRD8
							HIST1H2BG
							ZKSCAN4
							C6orf141
							SNORA5B
							WASL
							RHOBTB2
							MTBP
							ZBTB5
							PDCL
							PHF21A
							PATL1
							CREBZF
							GMFB
							SAMD4A
							ARID4A
							CTDSPL2
							KCTD5
							DNAAF1
							MED9
							CDK12
							HELZ
							MBP
							ZNF558
							ZNF526
							ZNF468
							ZNF17
							NLRP9
							ZCCHC3
							PPP4R1L
							EFNB1
							LONRF3
							ZSWIM6
							PRRC2C
							CEP350
							NUAK2
							ZFP36L2
							CLK1
							MPP4
							ANKZF1
							FGF12
							SEPSECS
							CXCL2
							SNHG8
							UFSP2
							GPBP1
							ZCCHC9
							TCERG1
							BTN3A1
							NACAD
							UBN2
							WDR60
							SLC25A37
							KDM4C
							B4GALT1
							UBAP1
							NFIL3
							ZBTB6
							NR6A1
							DDX21
							ATAD1
							RBM4
							SNORD6
							SNORA18
							H2AFJ
							HOXC9
							FRS2
							SBNO1
							ZMYM2
							SNORD102
							TEX29
							SRSF5
							DNAL1
							DDX24
							BNIP2
							CHD9
							PHLPP2
							SNORD68
							USP43
							PIGL
							ZNF624
							ARHGAP23
							SAP30BP
							H3F3B
							JMJD6
							STRN4
							CCDC9
							BTG3
							MORC3
							DDTL
							RNF185
							ZNF711
							ARMCX3
