# Supplementary material for: Transcriptional Start Site Coverage Analysis in Plasma Cell-Free DNA Reveals Disease Severity and Tissue Specificity of COVID-19 Patients
Source: Front Genet. 2021 May 28;12:663098. doi: 10.3389/fgene.2021.663098 (PMC8194351; doi:10.3389/fgene.2021.663098)
Supplement: Supplementary Table 3 — Microbiomes infected in plasma of cases and controls. [file Table_3.XLSX]

## Sheet: Sheet1
Supplementary Table 3. Microbiomes infected in plasma of cases and controls.
Sample	Species	Coverate rate	Depth	No. of uniquely mapped reads	Type of microbimes
Control1	Stenotrophomonas maltophilia	82.06	6.51	89132	Bacteria
	Pseudomonas sp. TKP	8.31	1.08	4129	Bacteria
	Pseudomonas fluorescens	9.17	1.11	1088	Bacteria
	Cuti Bacteriaterium acnes	28.39	1.21	7045	Bacteria
	Elizabethkingia miricola	8.32	1.1	1113	Bacteria
	Elizabethkingia anophelis	5.38	1.09	425	Bacteria
	Staphylococcus capitis	4.3	1.04	876	Bacteria
	Staphylococcus haemolyticus	3.45	1.03	851	Bacteria
	Variovorax paradoxus	6.1	1.17	639	Bacteria
Control2	Stenotrophomonas maltophilia	78.3	4.27	56407	Bacteria
	Pseudomonas sp. TKP	9.79	1.08	4937	Bacteria
	Pseudomonas fluorescens	12.09	1.14	1430	Bacteria
	Cuti Bacteriaterium acnes	9.07	1.06	2014	Bacteria
	Elizabethkingia miricola	4.45	1.06	608	Bacteria
	Variovorax paradoxus	6.02	1.15	628	Bacteria
Mild1	Chryseo Bacteriaterium indologenes	46.02	1.49	32259	Bacteria
	Cuti Bacteriaterium acnes	7.48	1.05	1661	Bacteria
	Methylophilus methylotrophus	6.43	1.05	1437	Bacteria
Mild2	Chryseo Bacteriaterium indologenes	42.17	1.42	28162	Bacteria
	Methylophilus methylotrophus	5.19	1.03	1148	Bacteria
Mild3	Chryseo Bacteriaterium indologenes	35.68	1.33	22399	Bacteria
	Methylophilus methylotrophus	4.27	1.03	940	Bacteria
Mild4	Chryseo Bacteriaterium indologenes	47.46	1.54	34338	Bacteria
	Methylophilus methylotrophus	7.29	1.05	1641	Bacteria
Severe3	Chryseo Bacteriaterium indologenes	4.99	1.03	2326	Bacteria
Severe4	Chryseo Bacteriaterium indologenes	5.5	1.04	2658	Bacteria
Severe3	Human betaherpesvirus 5	10.6	1.1	249	Virus
Severe4	Human betaherpesvirus 5	74.81	2.18	3593	Virus
	Human alphaherpesvirus 1	3.54	1.03	52	Virus
1. Microbiomes with no. of uniquely mapped reads above 10 and coverage rate (coverage of viruses divided by coverage of autosomes) above 3 were included.
