# Supplementary material for: Transcriptional Start Site Coverage Analysis in Plasma Cell-Free DNA Reveals Disease Severity and Tissue Specificity of COVID-19 Patients
Source: Front Genet. 2021 May 28;12:663098. doi: 10.3389/fgene.2021.663098 (PMC8194351; doi:10.3389/fgene.2021.663098)
Supplement: Supplementary Table 4 — Clinical laboratory records of the mild and severe cases. [file Table_4.XLSX]

## Sheet: Sheet1
Supplementary Table 4. Clinical laboratory records of the mild and severe cases.
Sample	Date	Clinical medication	Increase/Decrease Dosage	Auxiliary Survival
Mild	2020-02-01	Use Interferon atomization
		Use Lopinavilitonavi
		Use Moxifloxacin
		Use Abidor + Kreiz
	2020-02-02		Maintain Interferon
	2020-02-06		atomization
			+ Lopinavilitonavi
			Maintain Moxifloxacin
			Maintain Abidor + Kreiz
	2020-02-10		Scheme as before
	2020-02-13
	2020-02-14	Stop Kreiz	Scheme as before
	2020-02-19
	2020-02-19	Stop Chloroquine
	2020-02-22	phosphate
Severe	2020-02-03	Use Doxycycline		Invasive Ventilator (
		Use Interferon atomization		SIMV mode
		Use Methylprednisolone		VT 450 mL
		(80mg)		PS 15 cmH2O
		Use Thymopentin		PEEP 12 cmH2O
		+ Immunoglobulin (10g)		FiO2 70%
		Use Meropenem		Respiration ratio 1:1.5
		+ Linezolid		Frequency 20 bpm.
		Use Abidor + Kridge		)
		Use Xuebijing + Ulinastatin		Right subclavian vein puncture catheterization
		Use Norepinephrine		Right femoral vein catheterization
		Use Mosapride
		Use Human albumin (10g)
	2020-02-04	Stop Linezolid	Maintain CRRT 12 hr.	Invasive Ventilator (
		Stop Kridge	Maintain Meropenem	Decrease PS from 15 to 12 cmH2O
		Use Midazolam	Maintain Thymopentin	Decrease FiO2 from 70%to 50%
		Use Morphine + Fentanyl		)
		Use Amiodarone
		(Intravenous injection)
		Use Enteral nutrition
		(1000 mL)
	2020-02-05	Stop Amiodarone	Maintain CRRT 12 hr.	Invasive Ventilator (
		Use Simendan	Maintain Meropenem	Increase VT from 450 to 500 mL
			Maintain Thymopentin	Increase PS from 12 to 15 cmH2O
			Maintain Midazolam	Increase PEEP from 12 t16 cmH2O
			+ Fentanyl	Decrease Frequency from20 to 18 bpm.
			Maintain Enteral nutrition	)
			Decrease Morphine to 1
			mg/h
	2020-02-06	Stop Morphine	Maintain CRRT 12 hr.	Intermittent non-invasive ventilator (
			Maintain Meropenem	ST mode
			Maintain Thymopentin	FiO2 60%
			Maintain Midazolam	IPAP 15 cmH2O
			+ Fentanyl	EPAP 11 cmH2O
			Increase Enteral nutrition	Frequency 20 bpm.
			from 1000 to 1500 mL	)
	2020-02-07	Use Human albumin (40g, 10 mg/h)	Maintain CRRT 12 hr.	Invasive Ventilator (
			Maintain Meropenem	Increase VT from 500 to 550 mL
			Maintain Thymopentin	Increase PS from 12 to 15 cmH2O
			Maintain Midazolam	Decrease PEEP from 16 to 11 cmH2O
			+ Fentanyl	Increase FiO2 from 50% to 70%
				Increase Frequency from18 to 24 bpm.
				)
	2020-02-08	Stop Meropenem	Maintain CRRT 8 hr.
		Use Caspofungin	Maintain Thymopentin
		+ Tezhixing	Maintain Midazolam
		+ Daltotropin	+ Fentanyl
		Use Amiodarone (oral)
	2020-02-09	Stop Xuebijing	Maintain Amiodarone (oral)	Invasive Ventilator (
		Stop Mucosolvan	Maintain CRRT 8 hr.	Increase VT from 550 to 650 mL
			Maintain Caspofungin	Decrease PEEP from 11 to 10 cmH2O
			+ piperacillin	Increase FiO2 from 70% to 100%
			+ tazobactam	)
			+ Daltotropin
			Maintain Abidor
			Maintain Thymopentin
			Maintain Midazolam
			+ Fentanyl
			Maintain Human albumin (at least 30g, 10 mg/h)
			Decrease Enteral nutrition
			from 1500 to 1000 mL
	2020-02-10	Use Remifentanil	Maintain Midazolam	Invasive Ventilator (
		(0.04 ug/Kg-min)	(3 ug/Kg-min)	Decrease FiO2 from 100% to 90%
		Stop CRRT	Maintain piperacillin	)
		Stop Caspofungin (1 day)	+ tazobactam
		Use Saline (100 mL,	+ Daltotropin
		total <= 2500 mL)	Maintain Amiodarone (oral)
			Maintain Abidor
			Maintain Thymopentin
			Maintain Fentanyl
	2020-02-11	Use Ceylon	Maintain Midazolam	Invasive Ventilator (
		Use Amiodarone	(3 ug/Kg-min)	Decrease VT from 650
		(Intravenous injection, 0.15g)	Maintain Remifentanil	to 600 mL
		Remove subclavian and	(0.04 ug/Kg-min)	Increase PEEP from 11 to 12 cmH2O
		femoral vein catheters	Maintain Caspofungin	Decrease FiO2 from 90%to 65%
		Use Rivaroxaban	+ piperacillin	)
			+ tazobactam	Left subclavian vein puncture catheterization
			+ Daltotropin
			Maintain Amiodarone (oral)
			Maintain Abidor
			Maintain Thymopentin
			Maintain Fentanyl
	2020-02-12	Use Norepinephrine	Maintain Midazolam	Invasive Ventilator (
		(0.4 ug/Kg-min)	(3 ug/Kg-min)	Increase FiO2 from 65% to 70%
		Stop Tezhixing	Maintain Remifentanil	)
		Stop Daltotropin	(0.04 ug/Kg-min)
		Use Supran + Tigecycline	Maintain Caspofungin
		Stop Rivaroxaban (10mg)	Maintain Amiodarone (oral)
			Maintain Abidor
			Maintain Thymopentin
			Maintain Fentanyl
	2020-02-13	Use Furosemide diuretic	Maintain Midazolam	Invasive Ventilator (
		+ calcium gluconate	(3 ug/Kg-min)	Decrease FiO2 from 70%to 45%
		Use Trimetazidine tablets	Maintain Remifentanil	)
		+ glycyrrhizin tablets	(0.04 ug/Kg-min)	CRRT 6 hr.
			Decrease Norepinephrine	Left femoral vein catheterization
			(from 0.4 to 0.3 ug/Kg-min)
			Maintain Supran
			+ Tigecycline
			+ Caspofungin
			Maintain Amiodarone (oral)
			Maintain Abidor
			Maintain Thymopentin
			Maintain Fentanyl
	2020-02-14	Use Bisorol 2.5mg qd.	Decrease Amiodarone	Invasive Ventilator (
			to 0.2g qd.	Increase FiO2 from 45% to 55%
			Maintain CRRT 8hr.	)
			Increase Albumin
			Decrease Remifentanil
			(from 0.04 to 0.01 ug/Kg -min)
	2020-02-15		Maintain Midazolam	Invasive Ventilator (
			(3 ug/Kg-min)	Increase FiO2 from 55% to 60%
			Maintain Remifentanil	)
			(0.01 ug/Kg-min)
			Maintain Norepinephrine
			(0.3 ug/Kg-min)
			Maintain Supran
			+ Tigecycline
			+ Caspofungin
			Maintain Amiodarone (oral)
			+ Trimetazidine
			Maintain CRRT
			Maintain Thymopentin
			Maintain Fentanyl
	2020-02-16	Stop Supran	Maintain Midazolam	Blood transfusion (
		Use Tezhixing	(3 ug/Kg-min)	02/16 01:45-03:00
		Stop CRRT	Increase Remifentanil	A+ 400 mL
			(from 0.01 to 0.04 ug/Kg -min)	02/16 20:45-23:00
			Maintain Supran	A+ 200 mL
			+ Tigecycline	02/16 23:25 to
			+ Caspofungin	2021-02-17 04:00:00
			Maintain Thymopentin	Suspended red blood cells 4U
			Maintain Fentanyl	)
				Invasive Ventilator (
				Decrease PEEP from 12 to 10 cmH2O
				)
	2020-02-17	Stop Anticoagulant related	Maintain Midazolam	Invasive Ventilator (
		medicine	(3 ug/Kg-min)	Decrease FiO2 from 60%to 50%
		Stop CRRT	Maintain Remifentanil	)
		Use Albumin (20g)	(0.04 ug/Kg-min)
		Use Somatostatin	Maintain Tezhixing
		Use Omeprazole	+ Tigecycline
		Use Cavin + Vitamins	+ Caspofungin
	2020-02-18	Remove femoral vein	Maintain Cavin (800 mL)	Invasive Ventilator (
		catheters	+ Enteral nutrition (500 mL)	Decrease PEEP from 10 to 8 cmH2O
		Stop CRRT	Maintain Tezhixing	)
			+ Tigecycline
			+ Caspofungin
	2020-02-19	Use Propofol (15ug/Kg-min)	Decrease Remifentanil	Invasive Ventilator (
		Stop Somatostatin	(from 0.04 to 0.02 ug/Kg -min)	Increase PEEP from 8 to9 cmH2O
		Stop Omeprazole	Maintain Tezhixing	)
		Use Pantoprazole (oral)	+ Tigecycline
		Stop Amiodarone	+ Caspofungin
		Use Bisorol 2.5mg qd.	Increase Enteral nutrition
		Stop Cavin	from 500 to 1000 mL
		Stop Tezhixing
		Use Ceftazidime avitastat
		Use Albumin (30g)
		Use Chloroquine (oral)
	2020-02-20	Use Rivaroxaban	Maintain Tigecycline	Invasive Ventilator (
		Stop Caspofungin	+ Ceftazidime	Decrease FiO2 from 60%to 45%
		Use Voricone	avitastat	Decrease VT from 600 to 500 mL
		Stop Chloroquine		Decrease PEEP from 9 to 8 cmH2O
		phosphate		Decrease Frequency from24 to 19 bpm
		Use Albumin (20g, 10mL/h)		)
	2020-02-26	Use Linezamide	Decrease Propofol to	Invasive Ventilator (
		+ Caspofungin	20 ug/Kg-min	Decrease FiO2 from 45%to 40%
		+ Daltotropin	Maintain Midazolam	Decrease VT from 500 to 450 mL
		Use Somatostatin	(3 ug/Kg-min)	Decrease PS from 15 to12 cmH2O
		Use Omeprazole	Maintain Remifentanil	Decrease PEEP from 8 to 4 cmH2O
		Stop Enteral nutrition	(0.04 ug/Kg-min)	Increase Frequency from19 to 20 bpm
		Use CRRT 6 hr.	Maintain Ceftazidime	)
		Stop Traditional Chinese	avitastat
		medicine	Increase Ambroxol
		Use Acetylcysteine	to 240mg ql2h
		​​nebulization
	2020-03-01	Use Chloroquine (0.4g)	Maintain Linezamide	Invasive Ventilator (
		Stop Daltotropin	+ Caspofungin	Increase FiO2 from 40% to 70%
		Use Vancomycin	+ Ceftazidime	Decrease VT from 450 to 440 mL
		(0.5g q8h)	avitastat	Increase Frequency from20 to 35 bpm
		Use Recovery patient’s		)
		plasma
		Use Albumin (20g, 10mL/h)
		Use CRRT
